# Supplementary material for: The cost of illness and economic burden of endometriosis and chronic pelvic pain in Australia: A national online survey
Source: PLoS One. 2019 Oct 10;14(10):e0223316. doi: 10.1371/journal.pone.0223316 (PMC6786587; doi:10.1371/journal.pone.0223316)
Supplement: S3 File — (XLSX) [file pone.0223316.s003.xlsx]

## Sheet: ENDOCOST (RAW)
q0003	q0004	q0005_0001	q0005_0002	q0005_0003	q0005_0004	q0005_0005	q0005_0006	q0005_0007	q0005_0008	q0005_other	q0006	q0006_other	q0007	q0008	q0009	q0010	q0012	q0013	q0014	q0015	q0016	q0017	q0018	q0019	q0020	q0021	q0022	q0023	q0024	q0025	q0026	q0027	q0045	q0046	SF1	SF2	SF3a	SF3b	SF3c	SF3d	SF3e	SF3f	SF3g	SF3h	SF3i	SF3j	SF4a	SF4b	SF4c
6	2	1	#NULL!	#NULL!	#NULL!	#NULL!	#NULL!	#NULL!	#NULL!		1		2	2	1	2014	2014	2016	2	0	4	0		0	2	#NULL!	#NULL!	#NULL!	#NULL!	#NULL!			2	1	2	1	2	2	3	2	3	2	3	3	3	3	4	3	3
2	1	1	#NULL!	#NULL!	#NULL!	#NULL!	#NULL!	#NULL!	#NULL!		1		1	2	1	2002	2002	2005	3	0	4	0		0	2	#NULL!	#NULL!	#NULL!	#NULL!	#NULL!			1	1	#NULL!	#NULL!	#NULL!	#NULL!	#NULL!	#NULL!	#NULL!	#NULL!	#NULL!	#NULL!	#NULL!	#NULL!	#NULL!	#NULL!	#NULL!
4	2	#NULL!	1	1	#NULL!	#NULL!	#NULL!	#NULL!	#NULL!		1		1	2	2	2014	2014	0	0	0	#NULL!	2		0	1	2	1	2	1	1	3	3	2	2	2	1	3	3	3	3	3	3	3	3	3	3	5	5	5
6	2	1	#NULL!	#NULL!	#NULL!	#NULL!	#NULL!	#NULL!	#NULL!		1		1	3	2	2015	2015	0	0	0	#NULL!	1	Parasite lower bowel	0	1	2	1	1	1	2	3	5	2	1	3	3	2	3	2	3	3	3	2	3	3	3	5	4	4
5	2	1	#NULL!	1	1	#NULL!	#NULL!	#NULL!	#NULL!		1		1	3	1	1994	2006	2012	6	2	5	0		0	2	#NULL!	#NULL!	#NULL!	#NULL!	#NULL!			1	1	3	2	2	2	3	3	3	3	3	3	3	3	4	3	3
5	1	#NULL!	#NULL!	#NULL!	1	#NULL!	#NULL!	#NULL!	#NULL!		1		2	1	1	2004	2004	2014	3	0	4	0		0	2	#NULL!	#NULL!	#NULL!	#NULL!	#NULL!			2	2	3	3	3	3	3	3	3	3	3	3	3	3	3	3	3
5	2	1	#NULL!	#NULL!	#NULL!	#NULL!	#NULL!	#NULL!	#NULL!		1		2	2	1	2000	2001	2013	5	2	3	0		0	2	#NULL!	#NULL!	#NULL!	#NULL!	#NULL!			1	2	3	2	1	2	2	1	2	2	2	3	3	3	3	4	4
4	2	1	#NULL!	#NULL!	#NULL!	#NULL!	#NULL!	#NULL!	#NULL!		1		2	2	1	2014	2014	2015	3	5	3	0		0	1	3	2	1	3	4	7	9	1	1	4	2	1	2	3	2	3	3	2	2	3	3	3	2	2
3	2	1	#NULL!	#NULL!	#NULL!	#NULL!	#NULL!	#NULL!	#NULL!		1		2	2	1	2013	2013	2014	4	5	4	0		0	1	2	1	1	1	2	7	9	2	2	2	2	1	2	3	3	3	3	3	3	3	3	4	3	4
4	3	1	#NULL!	#NULL!	1	#NULL!	#NULL!	#NULL!	#NULL!		1		2	3	2	1999	1999	0	0	0	#NULL!	3	Endo	0	1	2	2	1	3	2	8	8	2	1	5	4	3	3	3	3	3	3	3	3	3	3	5	5	5
3	2	1	#NULL!	#NULL!	#NULL!	#NULL!	#NULL!	#NULL!	#NULL!		1		2	2	1	2000	2006	2015	5	0	3	0		0	1	3	2	1	3	4	8	8	1	1	3	2	1	2	2	2	3	3	3	3	3	3	3	2	2
6	2	#NULL!	#NULL!	#NULL!	1	#NULL!	#NULL!	#NULL!	#NULL!		1		2	1	1	2002	2004	2013	8	0	5	0		0	1	3	2	1	4	4	6	9	1	1	4	2	1	1	2	2	2	2	1	1	1	3	1	1	1
5	2	1	#NULL!	#NULL!	#NULL!	#NULL!	#NULL!	#NULL!	#NULL!		0	Polynesian / Caucasian	2	2	1	0	2016	2016	5	0	3	0		0	1	2	1	2	4	3	8	10	2	1	2	1	2	3	3	3	3	3	3	3	3	3	4	5	5
5	2	1	#NULL!	#NULL!	#NULL!	#NULL!	#NULL!	#NULL!	#NULL!		1		2	2	1	2010	2012	2013	0	0	4	0		0	1	3	2	1	4	4	10	10	1	1	4	1	3	3	3	3	3	3	3	3	3	3	3	3	3
3	#NULL!	#NULL!	#NULL!	#NULL!	#NULL!	#NULL!	1	#NULL!	#NULL!		1		2	2	1	2002	2004	2010	10	4	4	0		0	1	#NULL!	#NULL!	#NULL!	#NULL!	#NULL!			#NULL!	#NULL!	#NULL!	#NULL!	#NULL!	#NULL!	#NULL!	#NULL!	#NULL!	#NULL!	#NULL!	#NULL!	#NULL!	#NULL!	#NULL!	#NULL!	#NULL!
2	1	1	#NULL!	#NULL!	#NULL!	#NULL!	#NULL!	#NULL!	#NULL!		1		2	2	1	0	2001	2014	5	0	5	0		0	1	2	1	2	2	2	5	5	2	2	4	4	2	2	2	2	3	1	2	2	2	3	5	3	3
5	4	1	#NULL!	#NULL!	1	#NULL!	#NULL!	#NULL!	1	Only working part-time due to pelvic pain	1		2	2	1	2005	2005	2011	10	9	5	0		0	1	#NULL!	#NULL!	#NULL!	#NULL!	#NULL!			#NULL!	#NULL!	#NULL!	#NULL!	#NULL!	#NULL!	#NULL!	#NULL!	#NULL!	#NULL!	#NULL!	#NULL!	#NULL!	#NULL!	#NULL!	#NULL!	#NULL!
4	2	1	#NULL!	#NULL!	#NULL!	#NULL!	#NULL!	#NULL!	#NULL!		1		1	2	1	2001	2000	2002	6	10	4	0		0	1	3	2	1	3	3	9	8	1	1	3	3	1	2	2	2	3	3	2	2	2	2	2	2	2
5	2	1	#NULL!	#NULL!	#NULL!	#NULL!	#NULL!	#NULL!	#NULL!		1		2	2	1	2010	2011	2011	3	0	1	0		0	1	3	2	2	2	2	4	6	1	1	5	4	1	2	2	3	3	2	2	3	3	3	3	3	3
5	2	#NULL!	#NULL!	1	#NULL!	#NULL!	1	#NULL!	#NULL!		1		1	4	1	2014	2015	2015	2	0	4	0		0	1	3	2	1	4	4	7	9	1	1	4	4	1	2	2	1	2	1	2	2	2	2	3	2	2
3	2	1	#NULL!	#NULL!	#NULL!	#NULL!	#NULL!	#NULL!	1	2 days per week is all i can work and i struggle with that	1		1	1	1	2010	1999	2001	1	0	5	0		0	2	#NULL!	#NULL!	#NULL!	#NULL!	#NULL!			1	1	4	3	1	2	1	1	2	2	1	1	1	2	1	2	2
3	3	1	1	#NULL!	#NULL!	#NULL!	#NULL!	#NULL!	#NULL!		1		2	2	1	2014	2015	2015	2	0	4	0		0	1	3	2	1	4	2	8	9	1	1	3	2	1	1	2	1	3	3	1	2	3	3	3	2	1
5	1	#NULL!	#NULL!	#NULL!	1	#NULL!	#NULL!	#NULL!	#NULL!		1		2	1	2	2014	2015	0	0	0	#NULL!	2	Provoked vulvodynia	2	1	1	1	1	1	1	3	5	#NULL!	#NULL!	2	3	3	3	3	3	3	3	3	3	3	3	5	5	5
5	2	#NULL!	#NULL!	#NULL!	1	#NULL!	#NULL!	#NULL!	#NULL!		1		1	4	1	2008	2006	2006	1	0	4	0		0	1	3	1	1	2	3	8	8	2	1	2	3	#NULL!	3	2	3	3	2	3	3	3	3	5	3	5
3	2	#NULL!	#NULL!	#NULL!	1	#NULL!	#NULL!	#NULL!	#NULL!		1		2	1	1	2012	2013	2013	5	0	2	0		0	1	3	2	1	2	4	7	9	1	1	3	3	1	1	2	1	2	2	3	2	2	2	2	2	1
6	2	1	#NULL!	#NULL!	#NULL!	#NULL!	#NULL!	#NULL!	#NULL!		1		2	3	1	2015	2015	2016	4	3	3	0		0	1	2	2	1	2	4	6	6	1	1	2	3	1	2	3	3	3	3	3	3	3	3	5	3	4
4	2	1	#NULL!	#NULL!	#NULL!	#NULL!	#NULL!	#NULL!	#NULL!		1		2	2	1	2000	2000	2001	4	0	4	0		0	1	3	2	1	4	4	10	10	1	1	2	1	1	2	3	2	3	3	3	2	3	3	1	1	1
2	4	1	#NULL!	#NULL!	#NULL!	#NULL!	#NULL!	#NULL!	#NULL!		1		1	2	1	1980	1980	1992	10	0	5	0		0	1	3	1	1	2	2	9	9	2	1	2	4	2	3	2	3	3	2	3	3	3	2	5	5	4
5	2	#NULL!	#NULL!	1	#NULL!	#NULL!	#NULL!	#NULL!	#NULL!		1		1	3	1	0	1998	2013	8	6	4	0		0	1	2	2	1	2	2	6	9	2	1	2	2	2	3	3	3	3	3	3	3	3	3	5	5	4
5	2	1	#NULL!	#NULL!	1	#NULL!	#NULL!	#NULL!	#NULL!		1		2	2	2	2009	2010	0	0	0	#NULL!	5		0	1	2	2	1	3	3	6	8	2	1	4	4	2	3	2	3	3	3	3	3	3	3	3	2	3
5	2	1	#NULL!	#NULL!	#NULL!	#NULL!	#NULL!	#NULL!	#NULL!		1		2	3	1	1992	1992	2009	10	2	3	0		0	1	3	1	1	2	3	5	7	2	1	1	1	1	2	2	2	3	3	2	3	3	3	4	3	3
6	2	1	#NULL!	#NULL!	#NULL!	#NULL!	#NULL!	#NULL!	#NULL!		1		1	4	1	2002	2002	2003	6	4	4	0		0	1	3	2	1	4	4	7	8	1	1	4	2	1	1	2	1	1	1	1	1	1	3	4	2	3
5	2	1	#NULL!	#NULL!	#NULL!	#NULL!	#NULL!	#NULL!	#NULL!		1		2	3	1	1997	2003	2014	3	0	5	0		0	1	3	1	1	2	3	5	6	2	1	4	5	1	2	3	2	3	3	2	3	3	3	4	3	3
4	2	1	#NULL!	#NULL!	#NULL!	#NULL!	#NULL!	#NULL!	#NULL!		1		2	2	1	0	2014	2015	2	0	4	0		0	1	3	2	1	2	3	6	8	1	1	1	3	2	2	3	3	3	3	3	3	3	3	2	3	4
5	3	#NULL!	#NULL!	#NULL!	#NULL!	1	#NULL!	#NULL!	#NULL!		1		2	1	2	0	2005	0	0	0	#NULL!	0	Endo, Adenomyosis, fibroids	4	1	3	2	1	3	3	6	9	2	1	3	1	1	1	2	3	3	3	2	3	3	3	4	4	3
4	2	1	#NULL!	#NULL!	#NULL!	#NULL!	#NULL!	#NULL!	#NULL!		1		2	2	1	0	15	24	3	0	2	0		0	1	3	1	2	2	2	6	8	2	2	2	1	3	3	3	3	3	3	3	3	3	3	5	5	5
2	2	1	#NULL!	1	#NULL!	#NULL!	#NULL!	#NULL!	#NULL!		1		1	1	2	2010	2010	0	0	0	#NULL!	4	Adenomyosis	1	1	3	1	1	4	4	8	8	#NULL!	#NULL!	4	3	1	2	2	2	2	2	2	2	2	3	3	3	3
5	3	1	#NULL!	#NULL!	#NULL!	#NULL!	#NULL!	#NULL!	#NULL!		1		2	2	1	1994	1994	1997	2	0	5	0		0	1	3	1	1	4	4	8	9	2	1	3	3	1	3	2	2	3	1	3	3	3	3	4	3	3
4	2	1	#NULL!	#NULL!	#NULL!	#NULL!	#NULL!	#NULL!	#NULL!		0	Greek	2	2	1	2005	2006	2006	5	0	3	0		0	1	#NULL!	#NULL!	#NULL!	#NULL!	#NULL!			#NULL!	#NULL!	#NULL!	#NULL!	#NULL!	#NULL!	#NULL!	#NULL!	#NULL!	#NULL!	#NULL!	#NULL!	#NULL!	#NULL!	#NULL!	#NULL!	#NULL!
4	2	1	#NULL!	#NULL!	1	1	#NULL!	#NULL!	#NULL!		1		2	2	1	2007	2009	2014	4	3	2	0		0	1	3	2	1	3	4	9	10	2	1	3	4	2	3	3	3	3	2	3	3	3	3	3	3	3
5	2	1	#NULL!	#NULL!	#NULL!	#NULL!	#NULL!	#NULL!	#NULL!		1		2	5	1	2000	2011	2013	5	2	4	0		0	1	3	1	1	2	4	7	8	2	1	3	3	2	2	2	2	3	2	2	2	3	3	4	4	4
2	2	#NULL!	#NULL!	#NULL!	#NULL!	#NULL!	1	#NULL!	1	Carer of daughter as well	1		1	2	2	1994	1994	0	0	0	#NULL!	0	In the middle of getting diagnoses now	2	1	3	2	1	4	4	6	8	1	1	4	4	1	1	1	1	2	1	1	2	2	2	2	2	2
6	2	#NULL!	1	#NULL!	#NULL!	#NULL!	#NULL!	#NULL!	#NULL!		1		2	1	1	1993	2005	2014	20	10	4	0		0	1	3	2	1	4	4	10	10	1	1	5	5	1	1	1	1	2	2	1	2	2	3	1	1	1
5	3	1	#NULL!	#NULL!	#NULL!	#NULL!	#NULL!	#NULL!	#NULL!		1		2	2	1	2004	2009	2017	20	0	4	0		0	1	3	1	1	4	4	5	10	2	2	1	3	3	3	3	3	3	3	3	3	3	3	4	4	4
4	2	1	#NULL!	#NULL!	#NULL!	#NULL!	#NULL!	#NULL!	#NULL!		1		2	2	2	2014	2014	0	0	0	#NULL!	5		3	1	2	1	1	3	3	6	8	2	1	4	4	2	2	2	2	3	3	2	3	3	3	4	2	3
3	2	1	#NULL!	#NULL!	#NULL!	#NULL!	#NULL!	#NULL!	#NULL!		1		2	2	1	2005		2005	1	1	5	0		0	1	3	2	1	4	4	9	10	1	1	5	3	3	3	3	3	3	3	2	3	3	1	3	3	3
5	1	1	#NULL!	#NULL!	#NULL!	#NULL!	#NULL!	#NULL!	#NULL!		1		2	2	1	2005	2005	2016	10	1	5	0		0	1	3	1	1	3	4	6	8	2	1	4	2	2	3	3	3	3	3	3	3	3	3	4	1	2
4	2	#NULL!	#NULL!	1	#NULL!	#NULL!	#NULL!	#NULL!	#NULL!		1		1	1	1	2011	2011	2011	4	2	4	0		0	2	#NULL!	#NULL!	#NULL!	#NULL!	#NULL!			1	1	3	2	1	2	2	2	3	3	1	1	1	3	2	2	1
5	2	1	#NULL!	#NULL!	#NULL!	#NULL!	#NULL!	#NULL!	#NULL!		1		2	3	1	2003	2003	2009	3	2	4	0		0	1	3	2	1	3	3	6	8	1	1	4	2	1	2	3	2	2	2	2	2	2	3	4	2	3
6	3	#NULL!	#NULL!	#NULL!	1	#NULL!	#NULL!	#NULL!	#NULL!		1		2	1	2	2014	2014	0	0	0	#NULL!	15	Adenomyosis, vulvodynia and clinical endometriosis (suspected).	3	1	3	2	1	4	4	10	10	1	1	2	3	1	1	1	1	2	2	2	1	2	2	2	2	2
5	3	1	#NULL!	#NULL!	#NULL!	#NULL!	#NULL!	#NULL!	#NULL!		1		2	2	1	2011	2011	2015	4	0	4	0		0	1	2	1	1	2	2	3	5	2	2	3	2	2	2	3	3	3	3	3	3	3	3	5	4	5
5	2	1	#NULL!	#NULL!	#NULL!	#NULL!	#NULL!	#NULL!	#NULL!		1		2	2	1	2013	2016	2010	3	0	4	0		0	2	3	1	1	#NULL!	#NULL!			2	1	3	3	1	2	3	3	3	3	3	3	3	3	4	3	2
5	1	1	#NULL!	#NULL!	#NULL!	#NULL!	#NULL!	#NULL!	#NULL!		1		2	2	1	2009	2010	2015	4	4	5	0		0	1	1	1	1	2	2	6	5	2	1	3	2	2	3	3	3	3	3	3	3	3	3	4	3	4
4	3	1	#NULL!	#NULL!	#NULL!	#NULL!	#NULL!	#NULL!	#NULL!		1		2	2	1	0	1989	2015	10	2	1	0		0	2	#NULL!	#NULL!	#NULL!	#NULL!	#NULL!			1	1	4	4	2	2	2	3	3	3	3	3	3	2	3	2	3
5	2	1	#NULL!	#NULL!	#NULL!	#NULL!	#NULL!	#NULL!	#NULL!		1		2	2	1	2008	2008	2013	4	1	2	0		0	1	3	2	1	3	4	8	8	1	1	3	3	2	2	2	2	3	3	2	3	3	3	4	3	3
6	2	1	#NULL!	#NULL!	#NULL!	#NULL!	#NULL!	#NULL!	#NULL!		1		2	3	1	2009	2009	2016	2	2	3	0		0	1	3	1	1	3	4	5	8	2	1	3	4	2	2	3	3	3	3	3	3	3	3	3	2	3
4	2	#NULL!	#NULL!	1	#NULL!	#NULL!	#NULL!	#NULL!	#NULL!		1		1	1	1	1995	2001	2003	4	0	5	0		0	1	3	2	1	4	4	8	10	1	1	3	4	1	1	2	2	3	3	2	2	3	2	2	2	3
5	3	1	#NULL!	#NULL!	#NULL!	#NULL!	#NULL!	#NULL!	#NULL!		1		2	3	1	2000	2000	2012	3	0	3	0		0	1	3	2	1	2	3	8	10	1	1	3	4	2	2	3	2	2	3	3	3	3	3	3	3	3
5	2	1	#NULL!	#NULL!	#NULL!	#NULL!	#NULL!	#NULL!	#NULL!		1		2	2	1	2009	2009	2016	4	2	3	0		0	1	3	2	2	3	3	5	8	1	2	3	4	1	2	3	2	3	3	2	2	3	3	3	2	2
6	1	#NULL!	#NULL!	#NULL!	1	#NULL!	#NULL!	#NULL!	#NULL!		1		2	1	1	2007	2007	2008	3	0	3	0		0	1	3	2	1	4	4	7	10	#NULL!	#NULL!	4	2	1	2	3	2	3	2	2	3	3	3	3	3	3
4	2	#NULL!	#NULL!	1	#NULL!	#NULL!	#NULL!	#NULL!	#NULL!		1		1	1	1	2004	2007	2007	3	0	2	0		0	2	#NULL!	#NULL!	#NULL!	#NULL!	#NULL!			1	1	2	3	1	2	3	2	2	2	2	2	2	3	3	3	3
4	2	#NULL!	1	#NULL!	#NULL!	#NULL!	#NULL!	#NULL!	#NULL!		1		1	2	1	2007	2008	2008	4	0	4	0		0	2	#NULL!	#NULL!	#NULL!	#NULL!	#NULL!			1	1	5	4	1	2	2	2	2	2	2	2	3	3	1	1	2
5	2	1	#NULL!	#NULL!	#NULL!	#NULL!	#NULL!	#NULL!	#NULL!		1		2	2	1	2009	2010	2010	4	1	4	0		0	1	3	2	1	3	4	5	9	1	1	5	5	1	1	2	1	2	2	1	1	2	2	1	2	2
6	1	1	#NULL!	#NULL!	#NULL!	#NULL!	#NULL!	#NULL!	#NULL!		1		2	2	2	2004	2005	0	0	0	#NULL!	0		0	#NULL!	#NULL!	#NULL!	#NULL!	#NULL!	#NULL!			#NULL!	#NULL!	#NULL!	#NULL!	#NULL!	#NULL!	#NULL!	#NULL!	#NULL!	#NULL!	#NULL!	#NULL!	#NULL!	#NULL!	#NULL!	#NULL!	#NULL!
6	2	#NULL!	1	#NULL!	#NULL!	#NULL!	#NULL!	#NULL!	#NULL!		1		1	2	#NULL!	0	0	0	0	0	#NULL!	0		0	#NULL!	#NULL!	#NULL!	#NULL!	#NULL!	#NULL!			#NULL!	#NULL!	#NULL!	#NULL!	#NULL!	#NULL!	#NULL!	#NULL!	#NULL!	#NULL!	#NULL!	#NULL!	#NULL!	#NULL!	#NULL!	#NULL!	#NULL!
3	1	1	#NULL!	#NULL!	#NULL!	#NULL!	#NULL!	#NULL!	#NULL!		1		2	2	1	2018	2010	2016	3	1	4	0		0	1	3	2	1	3	4	5	8	1	1	4	4	1	2	2	2	3	2	2	3	3	3	4	3	4
6	2	1	#NULL!	#NULL!	#NULL!	#NULL!	#NULL!	#NULL!	#NULL!		1		1	3	2	2009	2010	0	0	0	#NULL!	3	?endometriosis	2	1	2	1	1	1	2	6	7	2	2	3	4	2	3	3	2	3	2	3	3	3	3	4	3	3
2	2	1	#NULL!	#NULL!	#NULL!	#NULL!	#NULL!	#NULL!	#NULL!		1		2	1	1	2014	2014	2015	4	0	4	0		0	1	3	2	2	3	4	7	9	1	1	#NULL!	#NULL!	#NULL!	#NULL!	#NULL!	#NULL!	#NULL!	#NULL!	#NULL!	#NULL!	#NULL!	#NULL!	#NULL!	#NULL!	#NULL!
4	2	#NULL!	#NULL!	#NULL!	1	#NULL!	#NULL!	#NULL!	#NULL!		1		1	2	1	1994	1994	2015	15	0	3	0		0	1	1	1	1	2	3	3	5	2	1	2	3	2	3	3	3	3	3	3	3	3	3	4	4	4
5	1	1	#NULL!	#NULL!	1	#NULL!	#NULL!	#NULL!	#NULL!		1		2	3	1	2003	2003	2016	15	0	5	0		0	1	3	1	1	3	4	8	8	2	2	2	4	1	1	2	1	2	2	1	1	1	1	3	3	3
6	2	1	#NULL!	#NULL!	#NULL!	#NULL!	#NULL!	#NULL!	1	casual work. just started maternity leave	1		1	2	1	0	2002	2011	2	5	4	0		0	2	#NULL!	#NULL!	#NULL!	#NULL!	#NULL!			2	1	3	3	1	2	2	2	3	2	2	3	3	3	2	2	2
5	1	#NULL!	#NULL!	#NULL!	1	#NULL!	#NULL!	#NULL!	#NULL!		1		2	1	1	2003	2005	2012	4	0	3	0		0	2	#NULL!	#NULL!	#NULL!	#NULL!	#NULL!			1	2	2	3	1	2	2	2	2	2	2	1	2	2	3	3	3
4	2	1	#NULL!	#NULL!	#NULL!	#NULL!	#NULL!	#NULL!	#NULL!		1		1	2	2	2006	2016	0	0	0	#NULL!	2	Gyno/Ob has diagnosed me with endo and has recommended a laparoscopy in the last month.	0	1	2	1	1	2	2	5	9	2	1	3	3	3	3	3	1	3	3	3	3	3	3	3	3	3
3	1	1	#NULL!	#NULL!	#NULL!	#NULL!	#NULL!	#NULL!	#NULL!		1		2	2	1	2006	2009	2012	8	0	3	0		0	1	3	2	1	4	4	7	9	1	1	5	5	1	2	2	2	2	2	2	2	3	2	1	2	1
5	2	1	#NULL!	#NULL!	#NULL!	#NULL!	#NULL!	#NULL!	#NULL!		1		1	#NULL!	1	1985	1985	2002	6	0	4	0		0	2	#NULL!	#NULL!	#NULL!	#NULL!	#NULL!			2	1	3	1	2	2	3	3	3	2	2	3	3	3	4	4	5
4	2	#NULL!	#NULL!	1	#NULL!	1	#NULL!	#NULL!	#NULL!		1		1	2	1	1993	1996	2014	10	6	4	0		0	2	#NULL!	#NULL!	#NULL!	#NULL!	#NULL!			#NULL!	#NULL!	4	4	2	2	3	1	2	1	3	3	3	3	3	4	5
5	4	1	#NULL!	#NULL!	1	#NULL!	#NULL!	#NULL!	#NULL!		1		1	2	1	2009	2010	2010	1	2	4	0		0	2	#NULL!	#NULL!	#NULL!	#NULL!	#NULL!			1	2	3	4	1	1	2	1	2	1	1	1	2	2	3	3	2
3	2	1	#NULL!	#NULL!	#NULL!	#NULL!	#NULL!	#NULL!	#NULL!		1		2	2	1	2013	2013	2013	2	0	5	0		0	1	3	2	1	3	3	4	6	1	1	3	2	1	2	3	3	3	3	2	2	2	2	4	3	3
6	2	#NULL!	1	#NULL!	#NULL!	#NULL!	#NULL!	#NULL!	#NULL!		1		1	3	1	15	2013	2013	1	1	2	0		0	1	3	1	1	1	2	5	7	2	1	2	2	2	3	3	3	3	3	3	3	3	3	5	4	5
4	1	1	#NULL!	#NULL!	#NULL!	#NULL!	#NULL!	#NULL!	#NULL!		0	South african	2	2	1	2000	2001	2002	3	0	5	0		0	1	3	2	1	3	3	9	9	1	1	4	2	2	2	3	2	3	3	3	2	2	3	4	3	3
4	2	1	#NULL!	#NULL!	#NULL!	#NULL!	#NULL!	#NULL!	#NULL!		1		1	2	#NULL!	0	0	0	0	0	#NULL!	0		0	#NULL!	#NULL!	#NULL!	#NULL!	#NULL!	#NULL!			#NULL!	#NULL!	#NULL!	#NULL!	#NULL!	#NULL!	#NULL!	#NULL!	#NULL!	#NULL!	#NULL!	#NULL!	#NULL!	#NULL!	#NULL!	#NULL!	#NULL!
5	2	1	#NULL!	#NULL!	#NULL!	#NULL!	#NULL!	#NULL!	#NULL!		1		1	3	2	2015	2015	0	0	0	#NULL!	7		1	1	3	2	1	3	3	3	8	1	1	3	2	1	1	1	1	2	2	2	2	3	3	3	2	3
3	2	#NULL!	#NULL!	#NULL!	#NULL!	#NULL!	1	#NULL!	#NULL!		3		2	1	1	2012	2012	2012	1	1	4	0		0	1	3	2	2	4	4	10	10	1	1	4	2	1	3	3	2	3	3	1	2	2	2	2	2	2
4	2	1	#NULL!	#NULL!	#NULL!	#NULL!	#NULL!	#NULL!	#NULL!		1		2	2	1	2006	2014	2014	2	3	3	0		0	1	3	2	1	4	4	8	8	1	2	3	2	2	2	2	3	3	3	3	3	3	3	4	2	2
4	2	1	#NULL!	#NULL!	#NULL!	#NULL!	#NULL!	#NULL!	#NULL!		1		1	2	1	1995	1997	2015	4	1	4	0		0	1	3	1	1	4	3	2	4	2	1	2	2	2	3	3	2	3	3	2	3	3	3	3	2	4
3	2	#NULL!	#NULL!	#NULL!	#NULL!	#NULL!	1	#NULL!	#NULL!		1		2	2	1	2005	2005	20	6	3	4	0		0	2	#NULL!	#NULL!	#NULL!	#NULL!	#NULL!			1	1	3	3	1	2	2	2	2	2	2	3	3	3	1	1	1
6	1	1	#NULL!	#NULL!	#NULL!	#NULL!	#NULL!	#NULL!	#NULL!		1		2	3	1	1990	1995	2007	6	4	3	0		0	1	3	2	1	4	4	6	9	1	1	5	2	2	3	3	3	3	2	3	3	3	3	3	1	3
6	4	1	#NULL!	#NULL!	#NULL!	#NULL!	#NULL!	#NULL!	#NULL!		1		2	3	1	1994	2006	2006	15	8	4	0		0	1	3	2	1	3	3	7	10	1	1	3	3	1	1	3	3	3	2	2	3	3	3	2	1	1
3	2	#NULL!	#NULL!	1	#NULL!	#NULL!	#NULL!	#NULL!	#NULL!		1		1	1	1	1996	1999	2000	10	0	3	0		0	1	3	2	1	3	4	7	9	2	1	4	4	2	3	2	2	3	2	2	2	3	3	2	2	2
5	2	1	#NULL!	#NULL!	#NULL!	#NULL!	#NULL!	#NULL!	#NULL!		1		2	2	1	0	2007	2011	5	0	4	0		0	1	3	2	1	2	2	8	10	1	1	3	3	2	3	3	3	3	3	3	3	3	3	5	3	5
5	1	#NULL!	#NULL!	#NULL!	#NULL!	#NULL!	#NULL!	#NULL!	1	Part time due to pain	1		2	1	1	2000	2003	2003	15	20	3	0		0	1	3	2	1	3	3	9	10	2	2	2	2	2	2	3	3	3	3	3	3	3	3	4	2	4
5	2	1	#NULL!	#NULL!	#NULL!	#NULL!	#NULL!	#NULL!	#NULL!		1		2	2	1	0	1998	2013	10	5	3	0		0	1	3	1	1	3	4	7	7	2	2	2	3	3	3	3	2	3	3	3	3	3	3	4	4	4
5	3	#NULL!	#NULL!	#NULL!	1	#NULL!	#NULL!	#NULL!	#NULL!		1		2	2	2	2016		0	0	0	#NULL!	10	Endometriosis and painful period	None yet	1	2	2	1	2	2	8	9	2	1	3	2	2	3	3	3	3	3	3	2	3	3	3	3	3
2	1	#NULL!	#NULL!	#NULL!	#NULL!	#NULL!	#NULL!	1	#NULL!		1		2	1	1	0	1989	2014	20	0	4	0		0	1	3	2	1	4	4	10	10	2	2	2	1	1	2	2	3	3	3	3	2	2	2	3	3	3
5	3	#NULL!	#NULL!	1	1	#NULL!	#NULL!	#NULL!	#NULL!		1		1	2	1	2007	2007	2010	5	0	2	0		0	1	1	1	1	#NULL!	2	4	4	2	1	5	3	2	2	3	2	2	3	3	3	3	3	4	2	5
6	2	1	#NULL!	#NULL!	#NULL!	#NULL!	#NULL!	#NULL!	#NULL!		1		2	1	1	0		2012	12	0	4	0		0	1	3	2	1	4	4	8	9	1	1	3	1	1	2	3	3	3	2	3	3	3	3	2	3	3
3	2	1	#NULL!	#NULL!	1	#NULL!	#NULL!	#NULL!	#NULL!		1		2	2	1	2005	2005	2011	6	0	3	0		0	1	3	2	1	3	4	8	9	1	1	3	2	2	2	2	2	3	3	3	3	3	3	3	2	4
5	1	1	#NULL!	#NULL!	#NULL!	#NULL!	#NULL!	#NULL!	#NULL!		1		2	2	1	2006	2007	2016	6	0	4	0		0	1	3	2	1	3	4	5	8	1	1	4	4	1	2	3	3	3	3	3	3	3	3	2	2	2
3	1	#NULL!	#NULL!	#NULL!	#NULL!	1	#NULL!	#NULL!	#NULL!		1		2	1	1	2007	2007	2007	2	0	4	0		0	2	#NULL!	#NULL!	#NULL!	#NULL!	#NULL!			#NULL!	#NULL!	1	1	3	3	3	3	3	3	3	3	3	3	5	5	5
6	2	1	#NULL!	#NULL!	#NULL!	#NULL!	#NULL!	#NULL!	#NULL!		1		2	3	1	1996	1997	2016	5	2	3	0		0	1	3	1	1	2	4	4	4	2	2	3	1	1	2	2	3	3	3	3	3	3	3	4	4	3
4	2	#NULL!	#NULL!	1	#NULL!	#NULL!	#NULL!	#NULL!	#NULL!		1		2	1	#NULL!	0	0	0	0	0	#NULL!	0		0	#NULL!	#NULL!	#NULL!	#NULL!	#NULL!	#NULL!			#NULL!	#NULL!	#NULL!	#NULL!	#NULL!	#NULL!	#NULL!	#NULL!	#NULL!	#NULL!	#NULL!	#NULL!	#NULL!	#NULL!	#NULL!	#NULL!	#NULL!
4	2	1	#NULL!	#NULL!	#NULL!	#NULL!	#NULL!	#NULL!	#NULL!		1		2	2	1	2010	2010	2012	3	2	4	0		0	1	3	1	2	3	3	10	10	#NULL!	#NULL!	#NULL!	#NULL!	#NULL!	#NULL!	#NULL!	#NULL!	#NULL!	#NULL!	#NULL!	#NULL!	#NULL!	#NULL!	#NULL!	#NULL!	#NULL!
3	3	1	#NULL!	#NULL!	#NULL!	#NULL!	#NULL!	#NULL!	#NULL!		3		2	2	1	2007	2013	2015	3	0	3	0		0	1	3	2	1	3	3	7	9	1	1	3	4	2	2	2	2	3	3	3	3	3	3	2	3	4
5	2	#NULL!	1	#NULL!	#NULL!	#NULL!	#NULL!	#NULL!	#NULL!		1		2	1	1	2007	2007	2007	3	2	3	0		0	1	3	2	1	4	4	5	9	2	1	4	3	1	1	2	2	2	3	2	2	3	3	3	2	3
5	2	1	#NULL!	#NULL!	#NULL!	#NULL!	#NULL!	#NULL!	#NULL!		1		1	2	1	0	2013	2013	3	1	4	0		0	1	3	1	1	2	2	8	10	2	1	2	4	3	3	3	3	3	3	3	3	3	3	3	3	3
4	2	1	1	#NULL!	#NULL!	#NULL!	#NULL!	#NULL!	#NULL!		1		2	2	2	2015	2016	0	0	0	#NULL!	6	Adenomyosis, endometriosis	2	1	3	1	1	2	2	5	6	2	1	3	4	2	3	3	2	3	3	3	3	3	3	4	3	4
3	2	1	#NULL!	#NULL!	#NULL!	#NULL!	#NULL!	#NULL!	#NULL!		1		2	1	1	2011	2011	2011	1	0	4	0		0	1	2	2	1	2	2	4	7	1	1	#NULL!	#NULL!	#NULL!	#NULL!	#NULL!	#NULL!	#NULL!	#NULL!	#NULL!	#NULL!	#NULL!	#NULL!	#NULL!	#NULL!	#NULL!
4	2	1	#NULL!	#NULL!	#NULL!	#NULL!	#NULL!	#NULL!	#NULL!		1		2	2	1	2004	2005	2012	5	0	3	0		0	1	3	2	1	3	3	6	9	1	1	2	3	2	2	2	2	3	2	2	2	3	3	3	3	3
4	2	1	#NULL!	#NULL!	#NULL!	#NULL!	#NULL!	#NULL!	#NULL!		1		2	2	1	2015	2015	2016	2	0	3	0		0	1	3	1	1	4	4	6	8	2	1	3	5	1	2	2	1	2	2	2	2	2	2	3	2	3
5	1	#NULL!	#NULL!	#NULL!	1	#NULL!	#NULL!	#NULL!	#NULL!		1		2	1	1	2009	2009	2011	5	0	3	0		0	1	3	2	1	3	4	7	9	1	1	4	4	1	2	3	2	3	3	1	2	3	3	2	3	2
2	4	1	#NULL!	#NULL!	#NULL!	#NULL!	#NULL!	#NULL!	#NULL!		1		1	1	1	0	1994	2016	3	0	1	0		0	2	#NULL!	#NULL!	#NULL!	#NULL!	#NULL!			2	1	2	2	2	1	2	3	3	2	1	2	1	1	3	3	4
5	2	1	1	#NULL!	#NULL!	#NULL!	#NULL!	#NULL!	#NULL!		1		1	2	1	2009	2009	2015	10	4	3	0		0	1	3	2	1	4	4	7	10	1	1	4	2	3	1	2	1	1	2	1	2	2	2	3	2	2
5	2	1	#NULL!	#NULL!	#NULL!	#NULL!	#NULL!	#NULL!	#NULL!		1		1	3	1	2006	0	2013	9	1	4	0		0	2	#NULL!	#NULL!	#NULL!	#NULL!	#NULL!			#NULL!	#NULL!	1	1	1	3	3	3	3	3	3	3	3	3	5	5	5
2	2	1	#NULL!	#NULL!	#NULL!	#NULL!	#NULL!	#NULL!	#NULL!		1		2	2	1	0		2008	1	0	5	0		0	1	3	2	1	4	4	9	10	2	1	4	5	1	1	1	1	1	2	1	1	1	2	3	3	3
4	2	1	#NULL!	#NULL!	1	#NULL!	1	#NULL!	#NULL!		1		2	1	2	2008	2008	0	0	0	#NULL!	10		None yet but starting soon	1	3	2	1	2	3	8	10	2	1	2	3	2	3	2	3	3	3	2	3	3	3	3	3	3
5	2	#NULL!	#NULL!	1	1	#NULL!	#NULL!	#NULL!	#NULL!		1		1	5	1	2003	2005	2007	3	0	3	0		0	1	3	2	1	3	4	10	8	1	1	2	4	2	2	2	2	3	3	3	3	3	3	4	3	3
4	2	#NULL!	#NULL!	#NULL!	1	#NULL!	1	#NULL!	#NULL!		1		2	1	2	2014	2014	0	0	0	#NULL!	10		0	1	3	2	2	4	4	7	9	1	1	3	3	2	2	3	2	2	3	2	3	3	3	2	2	2
4	2	1	#NULL!	#NULL!	#NULL!	#NULL!	#NULL!	#NULL!	#NULL!		1		1	3	1	2001	2001	2005	1	0	5	0		0	1	3	2	1	4	4	8	10	1	1	5	5	1	1	2	1	2	2	1	2	3	3	2	2	2
6	2	#NULL!	1	1	#NULL!	#NULL!	1	#NULL!	#NULL!		1		1	2	1	2015	2015	2016	2	2	4	0		0	1	3	1	1	2	4	7	8	2	1	4	3	1	1	#NULL!	2	3	1	2	3	3	2	2	2	2
5	2	#NULL!	#NULL!	1	#NULL!	#NULL!	#NULL!	#NULL!	#NULL!		1		1	#NULL!	1	2015	2015	2016	3	1	2	0		0	1	2	2	1	2	2	5	7	1	1	3	3	1	2	2	3	3	1	3	3	3	3	3	3	3
6	2	1	#NULL!	#NULL!	1	#NULL!	#NULL!	#NULL!	#NULL!		1		2	3	1	0	1992	2016	26	0	4	0		0	1	3	2	1	2	4	7	8	1	1	1	1	3	3	3	3	3	3	3	3	3	3	4	4	4
5	2	#NULL!	#NULL!	1	1	#NULL!	#NULL!	#NULL!	#NULL!		1		1	1	1	2008	2008	2017	10	0	2	0		0	1	3	1	1	2	4	5	8	2	1	3	1	2	2	2	2	2	2	2	2	2	2	3	2	3
5	3	#NULL!	#NULL!	#NULL!	#NULL!	#NULL!	#NULL!	#NULL!	1	Assistant nurse, Student RN	1		2	2	1	2014	2014	2016	3	0	2	0		0	1	3	2	1	3	3	6	9	2	1	3	1	2	3	2	2	3	3	3	3	3	3	2	1	2
5	2	1	#NULL!	#NULL!	1	#NULL!	#NULL!	#NULL!	#NULL!		2		2	2	2	2004	2015	0	0	0	#NULL!	3	I was diagnosed with Severe Endometriosis	0	1	3	2	1	2	4	8	8	2	1	3	3	2	3	3	3	3	3	3	3	3	3	5	4	4
6	2	1	#NULL!	#NULL!	#NULL!	#NULL!	#NULL!	#NULL!	#NULL!		1		2	1	1	1999	1999	2016	5	2	2	0		0	1	3	1	2	4	4	8	8	2	2	5	3	1	1	1	2	2	2	1	1	1	2	1	1	1
2	2	1	#NULL!	#NULL!	#NULL!	#NULL!	#NULL!	#NULL!	#NULL!		1		2	2	1	2011	2011	2011	3	2	3	0		0	2	#NULL!	#NULL!	#NULL!	#NULL!	#NULL!			#NULL!	#NULL!	#NULL!	#NULL!	#NULL!	#NULL!	#NULL!	#NULL!	#NULL!	#NULL!	#NULL!	#NULL!	#NULL!	#NULL!	#NULL!	#NULL!	#NULL!
5	3	1	#NULL!	#NULL!	#NULL!	#NULL!	#NULL!	#NULL!	#NULL!		3		2	3	1	2000	2001	2005	8	0	4	0		0	1	3	2	1	4	4	8	10	2	1	3	2	2	3	3	3	3	2	3	3	3	3	3	3	4
4	4	1	#NULL!	#NULL!	#NULL!	#NULL!	#NULL!	#NULL!	#NULL!		1		2	3	1	1998	1998	2007	10	2	3	0		0	1	3	1	2	3	4	8	8	2	2	4	3	1	2	3	2	3	3	2	3	3	3	3	2	3
2	3	#NULL!	1	#NULL!	#NULL!	#NULL!	#NULL!	#NULL!	#NULL!		1		2	1	1	2008	2008	2015	5	1	2	0		0	1	3	2	1	2	3	4	8	2	1	#NULL!	#NULL!	#NULL!	#NULL!	#NULL!	#NULL!	#NULL!	#NULL!	#NULL!	#NULL!	#NULL!	#NULL!	#NULL!	#NULL!	#NULL!
6	2	1	#NULL!	#NULL!	#NULL!	#NULL!	#NULL!	#NULL!	#NULL!		1		2	2	1	2015	2006	2015	5	0	2	0		0	1	3	2	1	3	3	6	8	1	1	5	1	2	3	2	3	3	3	3	3	3	3	3	3	3
5	2	1	#NULL!	#NULL!	#NULL!	#NULL!	#NULL!	#NULL!	#NULL!		3		2	2	1	2003	2009	2016	10	0	4	0		0	1	3	2	1	4	4	10	10	1	1	4	4	2	2	2	2	2	2	2	2	2	2	3	3	3
4	2	1	#NULL!	#NULL!	#NULL!	#NULL!	#NULL!	#NULL!	#NULL!		1		2	2	1	2015	2015	2016	2	0	4	0		0	1	1	1	2	2	2	3	5	2	1	3	4	1	2	2	2	3	2	1	2	3	3	3	2	2
5	3	1	#NULL!	#NULL!	#NULL!	#NULL!	#NULL!	#NULL!	#NULL!		1		2	3	1	2002	2004	2016	7	0	5	0		0	1	3	2	1	4	4	10	10	#NULL!	#NULL!	3	4	2	2	3	3	3	2	3	3	3	3	3	2	3
5	2	1	#NULL!	#NULL!	#NULL!	#NULL!	#NULL!	#NULL!	#NULL!		0	NZ/ European	2	2	1	2008	2008	2009	1	0	4	0		0	1	3	2	#NULL!	3	3	5	7	1	1	2	1	2	3	3	3	3	3	3	3	3	3	3	4	3
5	2	1	#NULL!	#NULL!	#NULL!	#NULL!	#NULL!	#NULL!	#NULL!		1		1	1	1	2002	2007	2012	3	3	3	0		0	1	2	1	2	1	1	2	2	2	1	3	3	3	3	3	3	#NULL!	3	3	3	3	3	5	5	5
5	1	1	#NULL!	#NULL!	#NULL!	#NULL!	#NULL!	#NULL!	#NULL!		1		2	2	1	2009	2009	2011	8	0	1	0		0	1	3	2	1	4	4	8	8	#NULL!	#NULL!	3	4	2	2	3	2	3	2	3	2	3	3	3	2	3
5	2	1	#NULL!	#NULL!	#NULL!	#NULL!	#NULL!	#NULL!	#NULL!		1		2	2	1	2003	2005	2008	4	0	3	0		0	1	3	1	1	3	3	6	9	2	1	3	3	3	3	3	3	3	3	3	3	3	3	4	4	4
5	2	1	#NULL!	#NULL!	#NULL!	#NULL!	#NULL!	#NULL!	#NULL!		1		1	3	2	2002	2003	0	0	0	#NULL!	15	non-specific inflammatory disease (acts like endo but the cysts and adhesions were not made of endometrial cells)	5	1	1	2	1	2	2	8	8	#NULL!	#NULL!	#NULL!	#NULL!	#NULL!	#NULL!	#NULL!	#NULL!	#NULL!	#NULL!	#NULL!	#NULL!	#NULL!	#NULL!	#NULL!	#NULL!	#NULL!
2	1	1	#NULL!	#NULL!	#NULL!	#NULL!	#NULL!	#NULL!	#NULL!		1		2	2	1	2010	2010	2010	2	0	2	0		0	1	3	2	1	2	4	9	9	1	1	3	3	1	2	2	2	3	2	2	3	3	3	2	2	2
5	1	#NULL!	#NULL!	#NULL!	1	#NULL!	#NULL!	#NULL!	#NULL!		1		2	1	1	2014	2016	2016	10	0	5	0		0	1	3	2	1	4	4	7	8	2	1	5	4	1	2	2	2	3	2	2	3	3	2	2	4	3
6	2	#NULL!	#NULL!	#NULL!	#NULL!	#NULL!	1	#NULL!	#NULL!		1		1	2	2	2011	2011	0	0	0	#NULL!	20	Suspected endo	5	1	3	2	1	3	4	6	8	1	1	3	4	1	1	1	1	2	1	1	2	2	2	2	1	1
6	2	1	#NULL!	#NULL!	#NULL!	#NULL!	#NULL!	#NULL!	#NULL!		1		2	3	1	2000	2001	2001	1	0	1	0		0	1	3	1	1	2	3	5	8	1	1	3	3	2	3	3	3	3	3	3	3	3	3	3	3	3
3	2	1	#NULL!	#NULL!	#NULL!	#NULL!	#NULL!	#NULL!	#NULL!		1		#NULL!	2	1	1986	2007	2007	1	0	4	0		0	1	3	2	1	2	4	10	10	2	1	3	4	2	2	2	2	2	2	2	2	2	2	4	2	3
5	2	1	#NULL!	#NULL!	1	#NULL!	#NULL!	#NULL!	#NULL!		1		2	2	2	2006	2007	0	0	0	#NULL!	5		1	1	3	2	1	2	3	5	9	2	1	2	1	1	2	3	3	3	2	3	3	3	3	4	3	3
3	3	1	#NULL!	#NULL!	1	1	#NULL!	#NULL!	#NULL!		1		2	1	1	2008	2010	2016	6	2	2	0		0	1	3	1	1	3	3	6	8	2	1	5	5	1	2	2	1	2	2	1	2	2	2	3	2	2
3	2	1	#NULL!	#NULL!	#NULL!	#NULL!	#NULL!	#NULL!	#NULL!		1		2	1	1	2007	2009	2016	10	2	1	0		0	1	3	1	1	3	3	7	8	2	1	3	1	2	3	3	2	3	3	3	2	3	3	4	3	3
3	2	#NULL!	#NULL!	1	#NULL!	#NULL!	#NULL!	#NULL!	#NULL!		1		1	1	1	2005	2006	2016	2	0	5	0		0	1	3	1	1	3	3	6	6	2	2	4	2	2	3	3	2	3	2	3	3	3	3	4	3	4
5	1	1	#NULL!	#NULL!	#NULL!	#NULL!	#NULL!	#NULL!	#NULL!		1		2	1	1	2005	2005	2007	7	3	4	0		0	1	3	2	1	4	4	7	7	1	1	5	4	1	1	2	1	1	2	1	1	2	3	1	1	1
5	2	1	#NULL!	#NULL!	1	#NULL!	#NULL!	#NULL!	#NULL!		1		2	3	1	2008	2008	2008	1	0	2	0		0	1	3	2	1	2	3	7	8	1	1	3	4	2	2	2	2	2	3	3	3	3	3	3	3	4
2	2	#NULL!	#NULL!	1	#NULL!	#NULL!	#NULL!	#NULL!	#NULL!		1		1	1	1	1986	1990	2001	10	0	4	0		0	2	#NULL!	#NULL!	#NULL!	#NULL!	#NULL!			#NULL!	#NULL!	#NULL!	#NULL!	#NULL!	#NULL!	#NULL!	#NULL!	#NULL!	#NULL!	#NULL!	#NULL!	#NULL!	#NULL!	#NULL!	#NULL!	#NULL!
5	1	#NULL!	#NULL!	#NULL!	#NULL!	#NULL!	#NULL!	#NULL!	1	Full-time University Student	1		2	1	2	2016	2015	0	0	0	#NULL!	1	N/A	0	1	3	1	2	3	4	7	10	2	1	2	2	2	2	3	3	3	2	2	2	2	3	5	5	5
3	2	#NULL!	#NULL!	#NULL!	#NULL!	#NULL!	1	1	#NULL!		1		2	1	1	2004	2004	2004	5	2	3	0		0	1	3	2	2	4	4	6	8	2	1	#NULL!	#NULL!	#NULL!	#NULL!	#NULL!	#NULL!	#NULL!	#NULL!	#NULL!	#NULL!	#NULL!	#NULL!	#NULL!	#NULL!	#NULL!
5	2	#NULL!	#NULL!	#NULL!	#NULL!	#NULL!	1	1	1	Also suffer from chronic migraines	1		2	1	1	0		2016	10	0	5	0		0	2	#NULL!	#NULL!	#NULL!	#NULL!	#NULL!			1	1	4	2	1	2	3	2	2	3	2	1	3	3	1	1	2
5	4	1	#NULL!	#NULL!	#NULL!	#NULL!	#NULL!	#NULL!	#NULL!		1		1	2	1	1985	1987	1996	10	3	4	0		0	2	#NULL!	#NULL!	#NULL!	#NULL!	#NULL!			2	2	5	5	1	1	1	1	2	1	1	1	1	2	2	#NULL!	1
5	2	#NULL!	1	#NULL!	#NULL!	#NULL!	#NULL!	#NULL!	#NULL!		1		2	2	1	14	2003	2004	2	0	2	0		0	1	3	1	1	2	3	4	6	#NULL!	#NULL!	2	3	2	2	3	3	3	3	3	3	3	3	4	4	3
5	1	1	#NULL!	#NULL!	#NULL!	#NULL!	#NULL!	#NULL!	#NULL!		1		2	3	1	2005	2005	2015	10	2	2	0		0	1	3	2	1	3	4	6	9	2	1	1	3	2	2	3	3	3	3	3	2	2	3	3	3	3
6	2	1	#NULL!	1	1	#NULL!	#NULL!	#NULL!	#NULL!		1		1	3	1	1984	1984	0	0	0	#NULL!	0		0	#NULL!	#NULL!	#NULL!	#NULL!	#NULL!	#NULL!			#NULL!	#NULL!	#NULL!	#NULL!	#NULL!	#NULL!	#NULL!	#NULL!	#NULL!	#NULL!	#NULL!	#NULL!	#NULL!	#NULL!	#NULL!	#NULL!	#NULL!
5	2	1	#NULL!	#NULL!	#NULL!	#NULL!	#NULL!	#NULL!	#NULL!		1		2	2	2	2016	2016	0	0	0	#NULL!	4		0	1	2	2	1	3	3	7	10	#NULL!	#NULL!	2	3	2	3	3	3	3	2	3	3	3	3	4	3	4
5	2	1	#NULL!	#NULL!	#NULL!	#NULL!	#NULL!	#NULL!	#NULL!		1		2	3	1	2007	2007	2017	5	2	2	0		0	1	3	1	1	4	4	8	10	#NULL!	#NULL!	1	3	3	3	3	3	3	3	3	3	3	3	5	5	5
3	2	1	#NULL!	#NULL!	#NULL!	#NULL!	#NULL!	#NULL!	#NULL!		3		2	2	1	2007	2007	2012	6	0	3	0		0	1	1	2	1	4	4	7	10	1	1	3	2	3	2	3	1	1	1	3	3	3	3	1	1	1
3	2	#NULL!	#NULL!	1	#NULL!	#NULL!	#NULL!	#NULL!	#NULL!		1		1	1	1	2005	2011	2011	4	0	4	0		0	1	3	2	1	2	3	5	3	#NULL!	#NULL!	4	3	1	2	3	2	3	3	2	3	3	3	4	4	4
4	2	#NULL!	1	#NULL!	#NULL!	#NULL!	#NULL!	#NULL!	#NULL!		1		2	3	1	2014	2014	2015	3	0	4	0		0	1	3	2	1	2	3	7	9	1	1	2	2	2	2	3	2	3	3	3	3	3	3	3	3	4
5	1	1	#NULL!	#NULL!	1	#NULL!	#NULL!	#NULL!	#NULL!		0	Australian and Maltese	2	1	1	2013	2013	2016	5	3	3	0		0	1	2	2	1	3	3	6	8	#NULL!	#NULL!	#NULL!	#NULL!	#NULL!	#NULL!	#NULL!	#NULL!	#NULL!	#NULL!	#NULL!	#NULL!	#NULL!	#NULL!	#NULL!	#NULL!	#NULL!
4	2	1	#NULL!	#NULL!	#NULL!	#NULL!	#NULL!	#NULL!	#NULL!		1		2	2	1	2012	2017	2016	3	2	2	0		0	1	3	2	2	3	3	8	10	1	1	3	4	1	2	2	2	3	2	2	3	3	3	1	1	1
5	2	1	#NULL!	#NULL!	#NULL!	#NULL!	#NULL!	#NULL!	#NULL!		1		1	2	1	2002	2005	2006	0	0	5	0		0	1	3	2	1	1	2	3	5	1	#NULL!	4	4	2	3	3	3	3	3	3	3	3	3	3	3	3
4	2	1	#NULL!	#NULL!	#NULL!	#NULL!	#NULL!	#NULL!	#NULL!		1		1	2	1	2007	2005	2007	5	0	4	0		0	1	3	2	2	4	4	10	9	1	1	4	5	1	2	1	2	2	2	1	2	3	2	3	3	4
4	2	1	#NULL!	#NULL!	#NULL!	#NULL!	#NULL!	#NULL!	#NULL!		1		2	2	1	2016	2014	2015	8	2	4	0		0	1	3	2	1	4	3	8	8	1	1	4	5	2	1	2	1	2	2	2	2	3	2	4	3	3
6	2	#NULL!	#NULL!	#NULL!	1	#NULL!	#NULL!	#NULL!	#NULL!		0	White	2	2	1	2005	2005	2016	4	0	4	0		0	1	3	2	1	3	4	6	10	1	1	3	2	1	1	1	2	3	3	3	3	3	3	3	4	3
2	2	#NULL!	#NULL!	1	#NULL!	#NULL!	#NULL!	#NULL!	#NULL!		1		1	1	1	0	2008	2007	1	0	2	0		0	1	3	1	1	2	2	7	8	2	1	2	2	3	3	3	3	3	3	3	3	3	3	4	2	3
2	2	#NULL!	#NULL!	#NULL!	#NULL!	#NULL!	1	#NULL!	#NULL!		1		2	1	1	2004	2009	2010	4	0	4	0		0	1	3	2	1	4	4	6	10	2	1	4	2	1	2	2	2	2	3	1	1	2	2	2	2	3
4	2	#NULL!	1	#NULL!	#NULL!	#NULL!	#NULL!	#NULL!	#NULL!		1		1	3	1	1994	1994	2009	6	1	3	0		0	1	3	1	1	4	4	8	10	2	1	2	3	2	3	3	3	3	3	3	3	3	3	4	4	4
6	2	#NULL!	#NULL!	1	#NULL!	#NULL!	1	#NULL!	#NULL!		1		1	1	1	0	2003	2006	3	2	4	0		0	1	3	2	1	4	4	8	10	1	1	5	5	1	1	1	1	2	2	1	2	2	#NULL!	1	1	1
5	1	1	#NULL!	#NULL!	#NULL!	#NULL!	#NULL!	#NULL!	#NULL!		1		2	3	1	2004	2006	2014	8	1	4	0		0	1	3	1	1	4	4	10	10	2	1	3	4	1	2	2	2	3	3	2	3	3	3	3	3	3
4	2	#NULL!	#NULL!	1	#NULL!	#NULL!	1	#NULL!	#NULL!		1		1	2	2	2015	2016	0	0	0	#NULL!	2	Suspected endometrosis	2	1	3	2	1	4	4	7	9	1	1	3	4	1	2	2	1	2	2	1	2	3	3	3	2	3
3	2	1	#NULL!	#NULL!	#NULL!	#NULL!	#NULL!	#NULL!	#NULL!		1		2	2	1	2012	2012	2012	4	0	5	0		0	1	3	1	1	1	2	3	2	1	1	2	3	2	3	3	3	3	3	3	3	3	3	5	4	5
2	#NULL!	#NULL!	#NULL!	1	#NULL!	#NULL!	1	#NULL!	#NULL!		1		1	1	1	1998	1998	2015	30	5	4	0		0	1	3	2	1	4	4	6	10	1	1	3	4	1	2	2	1	2	2	1	2	3	2	1	1	1
5	1	1	#NULL!	#NULL!	#NULL!	#NULL!	#NULL!	#NULL!	#NULL!		1		2	2	2	2015	2015	0	0	0	#NULL!	4	Endometriosis, Ovarian Torsion with enlarged right ovary	0	1	3	1	1	2	4	5	6	2	1	2	1	2	3	3	3	3	3	3	3	3	3	4	4	4
4	1	1	#NULL!	#NULL!	#NULL!	#NULL!	#NULL!	#NULL!	#NULL!		1		2	2	1	1990	1996	1997	10	0	5	0		0	1	3	1	1	3	2	5	7	2	1	2	2	2	3	3	3	3	2	3	3	3	3	3	3	3
4	2	1	#NULL!	#NULL!	1	#NULL!	#NULL!	#NULL!	#NULL!		1		2	2	1	1999	2000	2015	10	0	4	0		0	1	3	2	1	3	4	7	10	2	1	3	5	1	1	1	1	3	2	2	2	3	3	3	3	3
4	2	1	#NULL!	#NULL!	#NULL!	#NULL!	#NULL!	#NULL!	#NULL!		1		1	1	1	2001	2007	2007	2	1	4	0		0	1	3	1	1	3	4	4	7	2	1	4	3	2	2	2	3	3	2	3	3	3	3	5	3	3
5	2	1	#NULL!	#NULL!	#NULL!	#NULL!	#NULL!	#NULL!	#NULL!		1		2	2	1	1998	2001	2008	2	1	1	0		0	1	3	1	1	1	4	7	8	2	1	4	3	2	2	3	2	3	2	2	3	3	3	3	3	5
6	1	1	#NULL!	#NULL!	#NULL!	#NULL!	#NULL!	#NULL!	#NULL!		1		2	4	1	1998	2015	2015	1	6	4	0		0	1	3	1	1	4	4	6	7	#NULL!	#NULL!	3	2	2	2	2	2	3	2	2	1	2	2	3	3	3
5	1	1	#NULL!	#NULL!	#NULL!	#NULL!	1	#NULL!	#NULL!		1		2	1	1	2003	2016	2016	3	0	4	0		0	1	3	2	1	4	4	6	9	1	1	4	5	1	1	1	1	1	1	1	1	2	2	1	1	1
3	2	#NULL!	#NULL!	1	#NULL!	#NULL!	#NULL!	#NULL!	#NULL!		1		1	1	1	2006	2006	2009	2	0	5	0		0	2	#NULL!	#NULL!	#NULL!	#NULL!	#NULL!			1	1	4	3	1	2	2	1	2	2	2	3	3	3	3	3	2
4	1	1	1	#NULL!	#NULL!	#NULL!	#NULL!	#NULL!	#NULL!		0	Eurasian	2	3	1	2004	2006	2015	10	3	2	0		0	1	3	2	1	4	4	10	10	1	1	3	4	1	2	2	2	3	2	2	2	3	3	2	2	2
6	2	1	#NULL!	#NULL!	#NULL!	#NULL!	#NULL!	#NULL!	#NULL!		1		1	2	1	1994	1995	1997	4	0	4	0		0	1	3	1	1	4	4	7	10	#NULL!	1	3	4	1	2	2	2	3	1	2	3	3	3	3	1	2
5	2	#NULL!	#NULL!	#NULL!	#NULL!	#NULL!	#NULL!	#NULL!	1	Occupational Therapist-allied health	1		2	2	1	1998	2012	2013	2	0	4	0		0	1	3	1	1	3	3	7	8	2	2	4	2	1	1	1	2	3	1	2	3	3	3	3	3	2
4	1	#NULL!	#NULL!	#NULL!	1	1	#NULL!	#NULL!	#NULL!		1		2	1	1	2007	2007	2015	3	0	4	0		0	2	2	2	1	#NULL!	#NULL!			#NULL!	#NULL!	3	3	2	2	3	2	3	3	2	3	3	3	3	2	5
5	1	1	#NULL!	#NULL!	1	1	#NULL!	#NULL!	#NULL!		1		2	2	1	1997	1998	2014	18	2	4	0		0	1	3	2	2	3	4	5	7	1	2	4	4	1	2	3	3	3	3	3	3	3	3	2	2	2
4	1	1	#NULL!	#NULL!	1	1	#NULL!	#NULL!	#NULL!		1		2	2	1	2006	2007	2015	9	1	4	0		0	1	3	2	1	3	3	7	7	1	1	3	3	2	3	3	2	3	3	3	3	3	3	3	3	3
4	3	1	#NULL!	#NULL!	#NULL!	#NULL!	#NULL!	#NULL!	#NULL!		1		2	2	1	0	2005	2007	1	2	4	0		0	1	3	2	1	4	4	9	10	1	1	2	1	2	3	3	3	3	3	3	3	3	3	3	3	4
4	2	1	#NULL!	#NULL!	#NULL!	#NULL!	#NULL!	#NULL!	#NULL!		1		2	2	1	1989	1992	1992	1	0	4	0		0	2	#NULL!	#NULL!	#NULL!	#NULL!	#NULL!			#NULL!	#NULL!	#NULL!	#NULL!	#NULL!	#NULL!	#NULL!	#NULL!	#NULL!	#NULL!	#NULL!	#NULL!	#NULL!	#NULL!	#NULL!	#NULL!	#NULL!
4	2	1	#NULL!	#NULL!	#NULL!	#NULL!	#NULL!	#NULL!	#NULL!		0	Australian/aboriginal	2	1	1	2001	2014	2015	6	3	4	0		0	1	3	2	1	3	3	7	10	2	2	4	1	2	2	2	2	3	2	3	3	2	3	1	3	2
6	2	1	#NULL!	#NULL!	#NULL!	#NULL!	#NULL!	#NULL!	#NULL!		1		2	3	1	0		2016	5	0	4	0		0	1	3	2	1	2	2	8	9	#NULL!	#NULL!	2	3	2	3	3	3	3	3	3	3	3	3	4	4	4
5	1	1	#NULL!	#NULL!	#NULL!	#NULL!	#NULL!	#NULL!	#NULL!		1		1	3	1	1994	1997	2007	6	0	4	0		0	1	3	1	1	3	4	8	10	2	1	2	4	1	2	2	2	3	1	2	3	3	3	1	1	1
6	2	#NULL!	#NULL!	1	#NULL!	#NULL!	1	#NULL!	#NULL!		1		1	1	2	1998	1998	0	0	0	#NULL!	20		3	1	3	1	1	4	4	7	9	2	2	4	3	1	2	2	2	3	2	2	3	3	3	4	3	3
3	3	1	#NULL!	#NULL!	#NULL!	#NULL!	#NULL!	#NULL!	#NULL!		1		2	2	1	0	2016	2016	0	0	5	0		0	1	3	1	1	3	3	7	8	2	1	3	5	2	3	3	3	3	3	3	3	3	3	4	3	3
6	2	1	#NULL!	#NULL!	#NULL!	#NULL!	#NULL!	#NULL!	#NULL!		1		2	3	1	2011	2012	2013	3	0	1	0		0	1	3	2	1	2	3	8	10	1	1	3	4	2	3	3	3	3	3	3	3	3	3	3	2	4
4	2	1	#NULL!	#NULL!	1	#NULL!	#NULL!	#NULL!	#NULL!		1		2	2	2	2016	2016	0	0	0	#NULL!	5	Booked in for a laparoscopy in 3 weeks time (March 2017$	5	1	3	2	1	4	4	9	9	1	1	3	5	1	2	2	2	2	2	3	3	3	3	2	2	2
4	1	#NULL!	#NULL!	#NULL!	1	#NULL!	#NULL!	#NULL!	#NULL!		1		2	1	1	2007	2009	2016	4	0	4	0		0	1	3	1	1	3	3	7	6	2	1	3	3	2	2	2	3	3	3	2	3	3	3	4	4	4
2	2	#NULL!	1	1	#NULL!	#NULL!	#NULL!	#NULL!	#NULL!		1		1	2	1	2001	2003	2004	4	10	3	0		0	1	3	2	1	3	3	5	7	1	1	5	2	1	2	2	2	3	2	2	3	3	3	3	2	2
5	3	#NULL!	#NULL!	#NULL!	#NULL!	#NULL!	1	#NULL!	1	TPD	1		2	1	1	1998	2009	2008	3	3	4	0		0	1	3	2	1	4	4	10	10	#NULL!	#NULL!	5	4	1	1	1	1	1	1	1	1	2	2	1	1	1
5	3	1	#NULL!	#NULL!	#NULL!	#NULL!	#NULL!	#NULL!	#NULL!		1		2	2	1	2001	2016	2016	4	0	1	0		0	1	3	2	1	3	3	7	9	1	1	3	3	1	2	3	2	3	2	3	3	3	3	4	2	3
4	1	1	#NULL!	#NULL!	#NULL!	#NULL!	#NULL!	#NULL!	1	Have 2 causal jobs	1		2	2	1	2016	2016	2015	1	0	2	0		0	2	#NULL!	#NULL!	#NULL!	#NULL!	#NULL!			1	1	4	5	1	2	3	1	2	3	2	2	3	2	3	2	3
5	2	1	#NULL!	#NULL!	#NULL!	#NULL!	#NULL!	#NULL!	#NULL!		1		2	2	1	2013	2015	2015	2	0	4	0		0	2	#NULL!	#NULL!	#NULL!	#NULL!	#NULL!			#NULL!	#NULL!	#NULL!	#NULL!	#NULL!	#NULL!	#NULL!	#NULL!	#NULL!	#NULL!	#NULL!	#NULL!	#NULL!	#NULL!	#NULL!	#NULL!	#NULL!
4	3	1	#NULL!	#NULL!	1	#NULL!	#NULL!	#NULL!	#NULL!		1		2	2	1	2008	2012	2015	1	0	2	0		0	1	3	1	1	2	4	7	7	2	1	3	3	2	3	3	2	3	2	2	3	3	3	5	5	4
3	1	1	#NULL!	#NULL!	#NULL!	#NULL!	#NULL!	#NULL!	#NULL!		1		2	2	2	2010	2011	0	0	0	#NULL!	3	None	1	1	3	2	1	2	2	6	6	1	1	3	3	3	3	3	3	3	3	3	3	3	3	5	5	4
4	2	#NULL!	#NULL!	1	#NULL!	#NULL!	#NULL!	#NULL!	#NULL!		1		1	2	2	2016	1996	0	0	0	#NULL!	3		0	1	3	2	1	3	4	8	8	1	1	4	5	1	1	1	1	2	2	2	2	3	3	1	1	1
4	2	#NULL!	#NULL!	1	#NULL!	#NULL!	#NULL!	#NULL!	#NULL!		1		1	1	1	2012	2012	2016	4	0	5	0		0	1	2	1	1	3	3	7	10	2	1	3	2	3	3	3	3	3	3	3	3	3	3	4	4	4
4	2	#NULL!	#NULL!	#NULL!	#NULL!	#NULL!	#NULL!	1	#NULL!		1		2	2	2	1996	1998	0	0	0	#NULL!	5	endometriosis and adenomyosis	0	1	3	2	1	4	4	7	9	1	1	4	3	1	2	2	1	2	2	1	2	3	1	3	1	1
6	1	1	#NULL!	#NULL!	#NULL!	#NULL!	#NULL!	#NULL!	#NULL!		1		2	2	1	1990	2011	2016	5	0	2	0		0	1	2	1	2	1	3	3	4	#NULL!	#NULL!	3	3	1	3	2	2	3	3	3	3	3	3	3	3	3
4	3	#NULL!	#NULL!	#NULL!	1	#NULL!	#NULL!	#NULL!	#NULL!		1		1	1	1	2009	2010	2014	6	2	3	0		0	1	3	2	1	4	4	6	8	1	1	5	5	1	1	2	1	2	3	2	3	3	3	2	1	1
6	1	1	#NULL!	#NULL!	1	1	#NULL!	#NULL!	#NULL!		1		2	2	1	2006	2010	2013	5	0	2	0		0	1	2	2	1	2	3	7	9	#NULL!	#NULL!	3	2	3	3	3	3	3	3	3	3	3	3	5	5	5
6	2	1	#NULL!	#NULL!	#NULL!	#NULL!	#NULL!	#NULL!	#NULL!		1		2	2	1	2000	2003	2003	3	2	4	0		0	1	3	2	1	2	4	10	10	2	1	4	3	2	2	3	2	3	3	2	3	3	3	3	2	4
2	2	1	#NULL!	1	1	#NULL!	#NULL!	#NULL!	#NULL!		1		1	2	1	1996	1996	2010	20	0	4	0		0	1	3	1	1	4	1	3	5	2	1	4	4	2	2	3	2	3	3	3	3	3	3	2	3	3
4	3	1	#NULL!	#NULL!	#NULL!	#NULL!	#NULL!	#NULL!	#NULL!		1		2	2	1	2007	2012	2012	1	0	3	0		0	1	3	2	2	2	3	6	9	2	2	2	2	3	3	3	3	3	3	3	3	3	3	2	1	4
4	2	1	#NULL!	#NULL!	#NULL!	#NULL!	#NULL!	#NULL!	#NULL!		1		2	2	2	2000	2000	0	0	0	#NULL!	10	Only suspected endo	0	1	3	2	1	3	4	7	9	1	1	3	2	1	2	2	2	3	2	3	3	3	3	3	3	3
5	2	1	#NULL!	#NULL!	#NULL!	#NULL!	#NULL!	#NULL!	#NULL!		2		2	4	1	2000	2008	2008	2	0	4	0		0	1	3	2	1	3	4	10	10	1	1	5	5	1	2	2	3	3	3	1	3	3	3	4	3	2
5	2	#NULL!	#NULL!	#NULL!	1	#NULL!	#NULL!	#NULL!	1	Teacher	0	Eastern European	2	3	1	0			2	1	4	0		0	1	3	1	1	3	4	7	7	#NULL!	#NULL!	#NULL!	#NULL!	#NULL!	#NULL!	#NULL!	#NULL!	#NULL!	#NULL!	#NULL!	#NULL!	#NULL!	#NULL!	#NULL!	#NULL!	#NULL!
5	2	#NULL!	#NULL!	#NULL!	1	#NULL!	#NULL!	#NULL!	#NULL!		1		2	1	1	2009	2009	2014	3	2	2	0		0	1	3	2	1	4	4	7	9	1	1	5	4	1	2	3	2	3	2	3	2	3	3	1	1	1
4	2	#NULL!	#NULL!	1	#NULL!	#NULL!	#NULL!	#NULL!	#NULL!		1		1	1	1	2004	2016	2016	3	0	5	0		0	1	3	2	1	2	2	6	8	1	1	4	2	2	2	3	2	3	2	2	3	3	3	4	3	3
6	2	1	#NULL!	#NULL!	#NULL!	#NULL!	#NULL!	#NULL!	#NULL!		1		2	2	1	1988	1995	2000	5	1	4	0		0	1	3	2	1	3	3	6	8	1	1	3	3	3	3	3	3	3	3	3	2	3	3	3	4	4
4	2	1	#NULL!	#NULL!	#NULL!	#NULL!	#NULL!	#NULL!	#NULL!		1		2	2	1	2011	2015	2016	2	0	4	0		0	1	2	2	1	3	3	8	8	1	1	2	4	2	3	3	3	3	3	3	3	3	3	3	4	5
4	2	1	#NULL!	#NULL!	#NULL!	#NULL!	#NULL!	#NULL!	#NULL!		1		1	1	1	1994	2012	2013	12	0	3	0		0	1	3	2	1	3	3	9	10	#NULL!	#NULL!	3	2	2	3	3	2	3	2	3	3	3	3	3	3	2
5	3	#NULL!	#NULL!	#NULL!	1	#NULL!	#NULL!	#NULL!	#NULL!		1		2	1	1	2012	2013	2016	4	0	5	0		0	1	3	1	1	4	4	6	9	2	1	3	4	2	3	2	3	3	3	3	3	3	3	3	2	5
5	2	#NULL!	1	#NULL!	#NULL!	#NULL!	#NULL!	#NULL!	#NULL!		1		1	2	1	2007	2008	2008	1	2	4	0		0	1	3	1	1	3	4	6	8	2	1	2	3	3	3	3	2	3	3	3	3	3	3	4	4	5
5	2	1	#NULL!	#NULL!	#NULL!	#NULL!	#NULL!	#NULL!	#NULL!		1		1	3	1	2011	2013	2014	1	0	3	0		0	1	3	1	1	2	1	6	8	#NULL!	#NULL!	1	3	3	3	3	3	3	3	3	3	3	3	5	5	5
4	2	1	#NULL!	#NULL!	#NULL!	#NULL!	#NULL!	#NULL!	#NULL!		1		2	2	2	2007	2012	0	0	0	#NULL!	2		0	1	3	1	2	2	2	3	4	2	2	3	2	2	3	3	3	3	3	3	3	3	3	4	3	2
3	2	1	#NULL!	#NULL!	#NULL!	#NULL!	#NULL!	#NULL!	#NULL!		1		1	2	1	1993	1993	1993	2	0	4	0		0	1	2	2	1	2	2	2	7	2	1	1	3	3	3	3	3	3	3	3	3	3	3	5	5	5
4	2	1	#NULL!	#NULL!	#NULL!	#NULL!	#NULL!	#NULL!	#NULL!		1		2	2	2	0	2014	0	0	0	#NULL!	7			1	3	2	1	4	4	10	10	2	1	4	5	2	2	3	2	3	2	3	3	3	3	4	4	4
5	2	1	#NULL!	#NULL!	1	#NULL!	#NULL!	#NULL!	#NULL!		1		2	2	2	2013	2015	0	0	0	#NULL!	4	Suspected endometriosis and recovered uterus	0	1	3	2	1	3	4	6	9	#NULL!	#NULL!	2	2	2	3	3	3	3	3	3	3	3	3	5	4	5
4	3	1	#NULL!	#NULL!	#NULL!	#NULL!	#NULL!	#NULL!	#NULL!		1		2	1	1	2006	2012	2015	7	0	2	0		0	1	3	2	1	3	3	5	8	1	1	4	4	2	2	3	1	2	2	2	2	3	3	3	3	3
5	2	#NULL!	1	1	1	#NULL!	#NULL!	#NULL!	#NULL!		1		1	1	1	2003	2003	2016	4	1	5	0		0	1	3	1	1	2	3	8	10	2	1	2	2	2	2	2	3	3	2	2	3	3	3	3	3	3
5	2	1	#NULL!	#NULL!	#NULL!	#NULL!	#NULL!	#NULL!	#NULL!		1		2	3	1	2004	2008	2015	8	10	4	0		0	1	3	2	1	3	4	8	8	1	2	3	2	2	2	3	3	#NULL!	3	2	3	3	2	4	4	2
5	3	1	#NULL!	#NULL!	#NULL!	#NULL!	#NULL!	#NULL!	#NULL!		0	Mixed race (Asian and European)	2	3	1	2006	2006	2008	4	0	5	0		0	1	3	1	1	2	2	5	8	2	1	4	3	2	2	3	1	3	2	2	3	3	3	2	2	5
4	2	1	#NULL!	#NULL!	#NULL!	#NULL!	#NULL!	#NULL!	#NULL!		1		2	2	1	2014	2014	2016	5	0	5	0		0	1	#NULL!	#NULL!	#NULL!	#NULL!	#NULL!			#NULL!	#NULL!	#NULL!	#NULL!	#NULL!	#NULL!	#NULL!	#NULL!	#NULL!	#NULL!	#NULL!	#NULL!	#NULL!	#NULL!	#NULL!	#NULL!	#NULL!
3	3	1	#NULL!	#NULL!	#NULL!	#NULL!	#NULL!	#NULL!	#NULL!		1		2	2	1	2007	2015	2016	7	3	5	0		0	1	3	1	1	3	4	7	10	2	1	3	1	2	3	3	2	2	3	3	3	3	3	4	3	3
5	2	1	1	#NULL!	#NULL!	#NULL!	#NULL!	#NULL!	#NULL!		1		2	2	1	0	12	27	5	2	2	0		0	1	3	2	1	4	4	7	10	2	1	3	1	1	2	3	2	2	2	2	2	3	2	3	3	3
6	1	1	#NULL!	#NULL!	#NULL!	#NULL!	#NULL!	#NULL!	#NULL!		1		2	2	1	2009	2009	2013	1	0	4	0		0	1	3	1	1	2	4	5	7	2	1	4	3	2	2	2	2	3	1	2	2	2	3	4	4	4
5	2	1	#NULL!	#NULL!	1	#NULL!	#NULL!	#NULL!	#NULL!		1		2	1	2	2005	2015	0	0	0	#NULL!	7	Suspected endometriosis and pcos	0	2	#NULL!	#NULL!	#NULL!	#NULL!	#NULL!			1	1	4	3	2	3	3	2	2	2	2	3	3	3	3	3	4
2	1	1	#NULL!	#NULL!	#NULL!	#NULL!	#NULL!	#NULL!	#NULL!		1		1	1	1	2013	2013	2014	3	2	4	0		0	1	3	2	1	4	4	8	10	1	1	5	4	1	1	2	1	2	2	1	2	3	3	2	1	2
5	3	1	#NULL!	#NULL!	1	1	#NULL!	#NULL!	#NULL!		1		2	1	1	2013	2014	2016	2	0	2	0		0	1	1	1	1	4	4	6	7	2	1	3	2	2	2	2	2	3	3	2	3	3	3	3	3	2
3	3	#NULL!	#NULL!	#NULL!	1	#NULL!	#NULL!	#NULL!	#NULL!		1		2	1	1	2013	2013	2016	4	0	5	0		0	1	3	2	1	3	3	7	9	#NULL!	#NULL!	#NULL!	#NULL!	#NULL!	#NULL!	#NULL!	#NULL!	#NULL!	#NULL!	#NULL!	#NULL!	#NULL!	#NULL!	#NULL!	#NULL!	#NULL!
5	1	1	#NULL!	#NULL!	1	#NULL!	#NULL!	#NULL!	#NULL!		0	Maltese and Australian	2	1	1	2012	2012	2015	5	4	2	0		0	1	#NULL!	#NULL!	#NULL!	#NULL!	#NULL!			#NULL!	#NULL!	#NULL!	#NULL!	#NULL!	#NULL!	#NULL!	#NULL!	#NULL!	#NULL!	#NULL!	#NULL!	#NULL!	#NULL!	#NULL!	#NULL!	#NULL!
6	2	1	#NULL!	#NULL!	#NULL!	#NULL!	#NULL!	#NULL!	#NULL!		0	Latina	1	4	1	1990	1991	2006	50	5	3	0		0	1	2	1	1	2	2	3	6	2	1	2	2	3	3	3	3	3	3	3	3	3	3	5	4	5
4	2	1	#NULL!	#NULL!	#NULL!	#NULL!	#NULL!	#NULL!	#NULL!		1		2	2	1	2014	2015	2015	10	0	2	0		0	1	3	2	1	4	3	5	7	1	1	2	3	2	3	3	2	3	1	3	3	2	2	3	3	2
5	2	1	#NULL!	#NULL!	#NULL!	#NULL!	#NULL!	#NULL!	#NULL!		1		2	2	1	2006	2015	2015	2	1	3	0		0	1	3	2	1	2	3	8	10	1	1	3	4	2	3	3	2	3	3	3	3	3	3	4	3	4
2	2	#NULL!	#NULL!	1	#NULL!	#NULL!	#NULL!	#NULL!	#NULL!		1		1	2	1	1990	1995	1995	5	0	3	0		0	1	#NULL!	#NULL!	#NULL!	#NULL!	#NULL!			#NULL!	#NULL!	#NULL!	#NULL!	#NULL!	#NULL!	#NULL!	#NULL!	#NULL!	#NULL!	#NULL!	#NULL!	#NULL!	#NULL!	#NULL!	#NULL!	#NULL!
6	1	1	#NULL!	#NULL!	#NULL!	#NULL!	#NULL!	#NULL!	#NULL!		1		2	2	2	1997	2004	0	0	0	#NULL!	2	Mild enndonetriosis, large ovarian cysts	1	1	3	2	1	2	3	7	10	2	1	4	3	2	2	2	2	2	2	2	3	3	3	4	3	3
6	2	1	#NULL!	#NULL!	1	#NULL!	#NULL!	#NULL!	#NULL!		1		2	2	1	2004	2004	2005	4	0	3	0		0	1	3	2	1	2	2	7	8	2	1	2	3	2	2	2	2	3	2	3	3	3	3	4	5	5
4	2	#NULL!	#NULL!	#NULL!	#NULL!	#NULL!	#NULL!	1	#NULL!		1		2	1	2	2012	2012	0	0	0	#NULL!	5	Suspected endo	0	1	3	1	1	2	2	7	10	#NULL!	#NULL!	#NULL!	#NULL!	#NULL!	#NULL!	#NULL!	#NULL!	#NULL!	#NULL!	#NULL!	#NULL!	#NULL!	#NULL!	#NULL!	#NULL!	#NULL!
6	2	1	#NULL!	1	#NULL!	#NULL!	#NULL!	#NULL!	#NULL!		1		1	2	1	1990	1990	2011	20	0	4	0		0	1	3	1	1	1	1	4	5	2	2	2	3	3	3	3	3	3	3	3	3	3	3	5	5	5
#NULL!	#NULL!	#NULL!	#NULL!	#NULL!	#NULL!	#NULL!	#NULL!	#NULL!	#NULL!		#NULL!		#NULL!	#NULL!	#NULL!	0	0	0	0	0	#NULL!	0		0	#NULL!	#NULL!	#NULL!	#NULL!	#NULL!	#NULL!			#NULL!	#NULL!	#NULL!	#NULL!	#NULL!	#NULL!	#NULL!	#NULL!	#NULL!	#NULL!	#NULL!	#NULL!	#NULL!	#NULL!	#NULL!	#NULL!	#NULL!
6	2	1	#NULL!	#NULL!	1	#NULL!	#NULL!	#NULL!	#NULL!		1		2	2	1	2016	2016	2016	10	0	1	0		0	1	3	2	1	3	3	6	8	1	1	3	5	1	3	3	3	3	3	2	3	3	3	3	3	4
5	2	1	#NULL!	#NULL!	#NULL!	#NULL!	#NULL!	#NULL!	#NULL!		1		2	2	1	2004	2015	2016	12	0	5	0		0	1	3	2	1	4	4	10	10	2	1	3	3	2	2	2	2	3	3	3	3	3	3	3	2	3
4	2	1	#NULL!	#NULL!	#NULL!	#NULL!	#NULL!	#NULL!	#NULL!		1		1	2	1	2010	2011	2013	4	0	4	0		0	1	3	2	1	3	4	8	9	1	1	4	3	2	2	2	2	3	2	2	1	2	3	3	3	3
4	2	1	#NULL!	#NULL!	#NULL!	#NULL!	#NULL!	#NULL!	#NULL!		1		1	2	1	0	1988	1998	3	0	4	0		0	1	3	2	1	3	2	8	9	1	1	3	3	2	2	2	2	3	2	2	2	2	2	3	2	3
6	2	1	#NULL!	#NULL!	#NULL!	#NULL!	#NULL!	#NULL!	#NULL!		1		2	3	1	0	2005	2006	4	0	4	0		0	1	3	2	1	1	2	2	3	1	2	3	2	2	3	3	3	3	3	3	3	3	3	4	4	4
4	2	1	#NULL!	#NULL!	#NULL!	#NULL!	#NULL!	#NULL!	#NULL!		1		2	2	1	2004	2009	2014	3	0	3	0		0	1	3	2	1	3	3	8	9	#NULL!	#NULL!	3	3	2	3	3	2	3	3	3	3	3	3	4	4	5
3	3	1	#NULL!	#NULL!	#NULL!	#NULL!	#NULL!	#NULL!	#NULL!		1		2	2	1	2015	2015	2016	5	0	3	0		0	1	3	2	1	2	3	7	8	1	1	2	4	3	2	2	2	3	2	1	1	2	2	4	3	4
5	1	1	#NULL!	#NULL!	#NULL!	#NULL!	#NULL!	#NULL!	#NULL!		1		2	2	1	2007	2013	2015	3	0	2	0		0	1	3	2	1	3	3	8	10	1	1	3	1	2	3	2	2	2	2	3	3	3	3	3	3	3
5	1	1	#NULL!	#NULL!	#NULL!	#NULL!	#NULL!	#NULL!	#NULL!		1		2	2	1	2014	1998	2015	6	2	2	0		0	1	3	2	1	2	4	6	8	1	1	5	5	1	2	2	2	2	3	2	3	3	3	3	2	1
5	1	1	#NULL!	#NULL!	1	#NULL!	#NULL!	#NULL!	#NULL!		1		2	1	1	2013	2013	2015	4	0	1	0		0	1	1	2	1	2	4	3	6	1	1	4	1	2	2	3	2	2	2	2	3	3	3	4	3	4
5	1	#NULL!	#NULL!	#NULL!	#NULL!	#NULL!	1	#NULL!	#NULL!		1		2	1	1	1995	1999	2010	9	2	3	0		0	1	#NULL!	#NULL!	#NULL!	#NULL!	#NULL!			#NULL!	#NULL!	#NULL!	#NULL!	#NULL!	#NULL!	#NULL!	#NULL!	#NULL!	#NULL!	#NULL!	#NULL!	#NULL!	#NULL!	#NULL!	#NULL!	#NULL!
4	3	1	#NULL!	#NULL!	#NULL!	#NULL!	#NULL!	#NULL!	#NULL!		1		2	2	1	2015	2015	2016	4	3	3	0		0	1	2	2	1	3	3	7	9	1	1	3	2	1	2	3	2	3	2	2	2	3	3	3	3	2
4	2	1	#NULL!	#NULL!	#NULL!	#NULL!	#NULL!	#NULL!	#NULL!		1		2	2	2	2008	2009	0	0	0	#NULL!	4	Possible endometriosis	1	1	3	1	1	3	4	6	8	2	1	3	2	3	3	3	3	3	2	2	3	3	3	3	3	3
6	2	1	#NULL!	1	#NULL!	#NULL!	#NULL!	#NULL!	#NULL!		1		1	3	1	2008	2010	2012	2	0	4	0		0	2	#NULL!	#NULL!	#NULL!	#NULL!	#NULL!			2	2	3	3	3	3	3	3	3	3	3	3	3	3	4	4	4
5	2	1	#NULL!	#NULL!	#NULL!	#NULL!	#NULL!	#NULL!	#NULL!		2		2	3	1	1996	2014	2016	2	0	4	0		0	1	3	1	1	1	1	1	2	2	2	3	4	2	3	3	3	3	3	3	3	3	3	4	4	5
4	1	#NULL!	#NULL!	#NULL!	1	#NULL!	#NULL!	#NULL!	#NULL!		1		2	1	1	1992	2001	2001	5	10	5	0		0	1	3	2	1	3	3	7	7	#NULL!	#NULL!	5	5	1	2	3	2	3	2	2	3	3	3	3	3	2
3	2	1	#NULL!	1	#NULL!	#NULL!	#NULL!	#NULL!	#NULL!		1		1	1	1	1995	1995	2014	5	0	4	0		0	2	#NULL!	#NULL!	#NULL!	#NULL!	#NULL!			#NULL!	#NULL!	#NULL!	#NULL!	#NULL!	#NULL!	#NULL!	#NULL!	#NULL!	#NULL!	#NULL!	#NULL!	#NULL!	#NULL!	#NULL!	#NULL!	#NULL!
5	2	1	#NULL!	#NULL!	#NULL!	#NULL!	#NULL!	#NULL!	#NULL!		1		2	2	1	2008	2009	2009	2	0	3	0		0	1	3	1	1	3	4	8	8	#NULL!	#NULL!	#NULL!	#NULL!	#NULL!	#NULL!	#NULL!	#NULL!	#NULL!	#NULL!	#NULL!	#NULL!	#NULL!	#NULL!	#NULL!	#NULL!	#NULL!
5	3	1	#NULL!	#NULL!	1	#NULL!	#NULL!	#NULL!	#NULL!		1		2	2	1	2009	2010	2014	5	0	4	0		0	1	3	2	1	3	3	7	10	1	1	4	2	2	3	3	3	3	2	3	3	3	3	3	2	3
3	1	1	#NULL!	#NULL!	#NULL!	#NULL!	#NULL!	#NULL!	#NULL!		1		2	1	1	2010	2010	2011	2	0	3	0		0	1	3	2	1	3	3	6	8	1	1	4	2	1	2	1	1	2	3	#NULL!	2	2	3	2	2	2
4	3	#NULL!	#NULL!	1	#NULL!	#NULL!	#NULL!	#NULL!	#NULL!		1		1	2	1	2006	2006	2014	5	0	5	0		0	1	3	1	1	4	4	10	10	2	1	4	4	2	3	3	3	3	3	2	3	3	3	2	1	3
3	1	1	#NULL!	#NULL!	#NULL!	1	#NULL!	#NULL!	#NULL!		1		2	1	1	2014	2014	2016	5	2	4	0		0	#NULL!	#NULL!	#NULL!	#NULL!	#NULL!	#NULL!			#NULL!	#NULL!	#NULL!	#NULL!	#NULL!	#NULL!	#NULL!	#NULL!	#NULL!	#NULL!	#NULL!	#NULL!	#NULL!	#NULL!	#NULL!	#NULL!	#NULL!
5	2	1	#NULL!	#NULL!	#NULL!	#NULL!	#NULL!	#NULL!	#NULL!		1		1	3	1	0	2011	2011	5	1	4	0		0	2	#NULL!	#NULL!	#NULL!	#NULL!	#NULL!			#NULL!	#NULL!	1	3	3	3	3	3	3	3	3	3	3	3	5	5	5
5	3	#NULL!	#NULL!	#NULL!	1	#NULL!	#NULL!	#NULL!	#NULL!		1		2	1	1	2008	2008	2016	5	2	2	0		0	1	3	1	1	2	4	5	8	2	1	3	4	2	3	3	2	3	3	2	3	3	3	5	3	#NULL!
3	1	1	#NULL!	#NULL!	#NULL!	#NULL!	#NULL!	#NULL!	#NULL!		1		2	2	#NULL!	0	0	0	0	0	#NULL!	0		0	#NULL!	#NULL!	#NULL!	#NULL!	#NULL!	#NULL!			#NULL!	#NULL!	#NULL!	#NULL!	#NULL!	#NULL!	#NULL!	#NULL!	#NULL!	#NULL!	#NULL!	#NULL!	#NULL!	#NULL!	#NULL!	#NULL!	#NULL!
4	1	#NULL!	1	#NULL!	#NULL!	#NULL!	#NULL!	#NULL!	#NULL!		1		1	2	1	1987	1988	1988	5	3	2	0		0	1	2	1	2	2	3	3	3	1	1	2	2	#NULL!	#NULL!	#NULL!	#NULL!	#NULL!	#NULL!	#NULL!	#NULL!	#NULL!	#NULL!	#NULL!	#NULL!	#NULL!
4	2	#NULL!	#NULL!	#NULL!	#NULL!	#NULL!	1	#NULL!	#NULL!		1		2	1	1	1998	1998	2009	5	0	5	0		0	1	3	1	1	4	4	8	10	2	1	4	4	1	2	2	3	3	3	3	3	3	3	2	2	2
6	2	#NULL!	1	#NULL!	#NULL!	#NULL!	#NULL!	#NULL!	#NULL!		1		2	1	1	2000	2010	2015	2	0	4	0		0	1	#NULL!	#NULL!	#NULL!	#NULL!	#NULL!			#NULL!	#NULL!	#NULL!	#NULL!	#NULL!	#NULL!	#NULL!	#NULL!	#NULL!	#NULL!	#NULL!	#NULL!	#NULL!	#NULL!	#NULL!	#NULL!	#NULL!
6	1	1	#NULL!	#NULL!	#NULL!	#NULL!	#NULL!	#NULL!	#NULL!		1		2	2	1	2013	2013	2015	1	0	2	0		0	1	3	1	1	2	4	7	10	2	1	3	3	3	3	3	3	3	3	3	3	3	3	3	2	3
5	2	1	#NULL!	#NULL!	#NULL!	#NULL!	#NULL!	#NULL!	#NULL!		1		2	3	1	1998	1998	2000	1	0	3	0		0	1	3	2	1	2	4	6	7	1	2	3	3	2	3	3	2	3	3	3	3	3	3	4	2	3
6	2	1	#NULL!	#NULL!	#NULL!	#NULL!	#NULL!	#NULL!	#NULL!		1		2	2	#NULL!	0	0	0	0	0	#NULL!	0		0	#NULL!	#NULL!	#NULL!	#NULL!	#NULL!	#NULL!			#NULL!	#NULL!	#NULL!	#NULL!	#NULL!	#NULL!	#NULL!	#NULL!	#NULL!	#NULL!	#NULL!	#NULL!	#NULL!	#NULL!	#NULL!	#NULL!	#NULL!
4	2	1	#NULL!	#NULL!	#NULL!	#NULL!	#NULL!	#NULL!	#NULL!		1		2	2	1	2005	2005	2016	12	2	3	0		0	1	3	1	2	2	4	7	8	2	2	2	1	2	2	2	2	2	2	2	3	3	3	4	3	3
4	2	1	#NULL!	#NULL!	#NULL!	#NULL!	#NULL!	#NULL!	#NULL!		0	Lebanese	1	2	1	2000	2000	2006	1	10	4	0		0	2	#NULL!	#NULL!	#NULL!	#NULL!	#NULL!			#NULL!	#NULL!	3	5	1	1	2	2	3	2	1	3	3	2	3	3	3
5	2	1	#NULL!	#NULL!	#NULL!	#NULL!	#NULL!	#NULL!	#NULL!		2		1	2	1	0	2009	2016	3	3	4	0		0	1	3	2	1	3	4	7	7	1	1	3	4	2	2	2	2	3	2	3	3	3	3	3	3	3
5	2	1	#NULL!	#NULL!	1	#NULL!	#NULL!	#NULL!	#NULL!		1		2	2	1	2009	2016	2016	2	0	3	0		0	1	3	2	1	3	4	7	8	2	1	3	2	3	3	3	3	3	3	3	3	3	3	4	3	5
5	2	1	#NULL!	#NULL!	1	1	#NULL!	#NULL!	#NULL!		1		2	2	1	2005	2005	2011	2	0	3	0		0	1	3	1	1	2	3	3	4	#NULL!	#NULL!	#NULL!	#NULL!	#NULL!	#NULL!	#NULL!	#NULL!	#NULL!	#NULL!	#NULL!	#NULL!	#NULL!	#NULL!	#NULL!	#NULL!	#NULL!
4	2	1	#NULL!	#NULL!	#NULL!	#NULL!	#NULL!	#NULL!	#NULL!		1		2	2	1	0	2013	2014	2	1	4	0		0	2	#NULL!	#NULL!	#NULL!	#NULL!	#NULL!			2	1	4	1	1	2	3	3	3	2	2	2	2	3	3	4	3
5	1	1	#NULL!	#NULL!	1	1	#NULL!	#NULL!	#NULL!		1		2	2	1	2006	2013	2016	7	1	2	0		0	1	3	1	1	2	4	9	9	2	1	2	1	2	3	3	2	3	3	3	3	3	3	4	4	4
5	2	1	#NULL!	#NULL!	#NULL!	#NULL!	#NULL!	#NULL!	#NULL!		1		2	3	1	2005	2005	2016	9	5	4	0		0	1	3	2	1	3	3	7	9	2	1	3	4	1	2	2	2	2	2	3	3	3	3	3	3	3
3	1	#NULL!	#NULL!	#NULL!	1	#NULL!	#NULL!	#NULL!	#NULL!		1		2	1	1	2008	2009	2009	5	0	1	0		0	2	#NULL!	#NULL!	#NULL!	#NULL!	#NULL!			2	1	4	2	1	2	2	2	2	2	2	2	3	2	4	3	4
5	1	#NULL!	#NULL!	#NULL!	#NULL!	#NULL!	1	#NULL!	#NULL!		1		2	1	1	1993	2003	2005	1	0	4	0		0	2	#NULL!	#NULL!	#NULL!	#NULL!	#NULL!			1	1	5	3	1	1	2	2	3	2	2	3	3	3	1	2	1
5	3	#NULL!	#NULL!	#NULL!	1	#NULL!	#NULL!	#NULL!	#NULL!		1		2	1	1	2008	2009	2013	3	1	2	0		0	1	3	1	1	2	4	6	8	2	1	4	3	2	3	3	3	3	2	3	3	3	3	4	2	4
2	2	#NULL!	1	#NULL!	#NULL!	#NULL!	#NULL!	#NULL!	#NULL!		1		1	2	1	1004	1993	1994	2	0	5	0		0	1	3	1	2	3	2	8	8	2	2	2	3	2	2	3	2	2	3	3	3	3	3	4	3	3
4	3	#NULL!	#NULL!	#NULL!	1	#NULL!	#NULL!	#NULL!	#NULL!		1		2	1	1	2012	2013	2014	3	1	3	0		0	1	3	2	2	4	3	6	9	1	2	4	3	1	2	1	2	2	3	2	2	1	3	3	2	2
4	3	1	#NULL!	#NULL!	1	#NULL!	#NULL!	#NULL!	#NULL!		1		2	2	1	2009	2009	2015	5	0	4	0		0	1	3	1	1	2	2	4	5	2	2	2	3	3	3	3	3	3	3	3	3	3	3	4	2	5
4	3	1	#NULL!	#NULL!	#NULL!	#NULL!	#NULL!	#NULL!	#NULL!		1		2	2	1	2001	2003	2013	5	4	2	0		0	1	3	1	1	3	4	6	9	2	1	3	1	1	2	3	1	3	3	2	3	3	3	3	2	3
3	2	#NULL!	#NULL!	1	#NULL!	#NULL!	#NULL!	#NULL!	#NULL!		1		1	1	1	2009	2009	2009	2	0	5	0		0	2	#NULL!	#NULL!	#NULL!	#NULL!	#NULL!			2	1	4	4	2	3	3	3	3	2	3	3	3	3	5	2	3
4	2	1	#NULL!	#NULL!	#NULL!	#NULL!	#NULL!	#NULL!	#NULL!		1		2	2	1	2008	2008	2015	4	5	5	0		0	1	3	1	1	4	4	7	7	2	1	5	3	1	2	2	1	3	3	1	2	2	3	3	2	3
3	3	1	#NULL!	#NULL!	#NULL!	#NULL!	#NULL!	#NULL!	#NULL!		1		2	2	1	2011	2012	2016	4	0	3	0		0	1	3	1	1	2	2	6	6	2	1	3	2	2	2	3	3	3	3	3	3	3	3	2	4	5
3	1	#NULL!	#NULL!	#NULL!	#NULL!	#NULL!	1	#NULL!	#NULL!		1		2	1	2	2001	2001	0	0	0	#NULL!	15		0	1	3	2	1	4	4	7	10	1	1	5	4	1	1	2	1	1	1	1	2	3	2	1	1	1
4	2	1	#NULL!	#NULL!	#NULL!	#NULL!	#NULL!	#NULL!	#NULL!		1		2	2	1	2000	2001	2009	5	8	4	0		0	1	3	2	1	3	4	4	6	1	1	3	1	2	2	3	2	3	2	2	3	3	3	4	3	3
6	2	1	#NULL!	#NULL!	#NULL!	#NULL!	#NULL!	#NULL!	#NULL!		1		2	2	1	2003	2012	2015	2	3	4	0		0	1	1	1	2	1	1	5	8	2	2	3	3	3	3	3	3	3	3	3	3	3	3	5	5	5
4	1	1	#NULL!	#NULL!	#NULL!	#NULL!	#NULL!	#NULL!	#NULL!		1		2	2	1	1991	1997	2013	8	1	3	0		0	1	3	2	1	2	2	6	7	1	1	4	4	1	2	2	2	3	2	3	2	3	2	4	2	3
4	2	1	#NULL!	#NULL!	#NULL!	#NULL!	#NULL!	#NULL!	#NULL!		1		2	2	1	1994	2001	2009	10	2	4	0		0	1	3	2	1	4	4	10	10	1	1	1	1	1	1	2	3	3	3	3	3	3	3	2	2	2
5	3	1	#NULL!	#NULL!	#NULL!	#NULL!	#NULL!	#NULL!	#NULL!		1		2	3	1	1995	1998	1998	1	4	3	0		0	1	3	2	1	2	3	6	8	2	1	3	2	2	3	3	3	3	3	3	3	3	3	4	4	3
6	2	1	#NULL!	#NULL!	#NULL!	#NULL!	#NULL!	#NULL!	#NULL!		1		2	3	1	1993	2000	2013	5	5	4	0		0	1	3	1	1	4	3	7	8	2	2	2	3	1	2	3	3	3	3	3	3	3	3	4	4	4
4	4	#NULL!	#NULL!	1	#NULL!	#NULL!	#NULL!	#NULL!	#NULL!		1		1	2	1	1988	1989	2015	12	10	4	0		0	1	3	2	1	3	4	10	10	1	1	2	5	1	2	2	2	3	2	2	3	3	2	2	2	3
6	2	1	#NULL!	#NULL!	#NULL!	#NULL!	#NULL!	#NULL!	#NULL!		1		2	3	1	2000	2002	2015	12	30	4	0		0	1	3	2	2	3	3	8	10	1	2	2	4	1	2	2	2	2	2	2	2	3	2	3	3	5
4	2	1	#NULL!	#NULL!	#NULL!	#NULL!	#NULL!	#NULL!	#NULL!		1		1	1	1	2008	2009	2012	5	0	3	0		0	1	2	2	1	3	3	7	8	1	1	3	2	2	2	3	3	3	2	3	2	3	3	2	2	2
3	3	1	#NULL!	#NULL!	1	#NULL!	#NULL!	#NULL!	#NULL!		1		2	1	1	2013	2014	2015	3	0	5	0		0	1	3	2	1	4	4	5	10	#NULL!	#NULL!	#NULL!	#NULL!	#NULL!	#NULL!	#NULL!	#NULL!	#NULL!	#NULL!	#NULL!	#NULL!	#NULL!	#NULL!	#NULL!	#NULL!	#NULL!
2	3	#NULL!	#NULL!	1	#NULL!	#NULL!	#NULL!	#NULL!	#NULL!		1		1	1	1	1995	1996	2015	10	0	4	0		0	1	3	2	1	4	4	8	9	2	1	3	3	1	2	2	2	3	2	2	2	3	3	3	3	3
4	2	#NULL!	#NULL!	1	#NULL!	#NULL!	#NULL!	#NULL!	#NULL!		1		1	3	1	2000	2005	2009	3	0	3	0		0	1	3	1	1	2	2	4	6	2	1	3	3	3	3	3	3	3	3	3	3	3	3	4	3	3
5	3	#NULL!	#NULL!	#NULL!	1	#NULL!	#NULL!	#NULL!	#NULL!		1		2	1	1	2013	2015	2015	1	0	5	0		0	1	1	2	1	2	2	0	2	2	1	3	1	2	2	3	2	2	3	2	3	3	3	4	3	3
5	2	#NULL!	1	1	#NULL!	#NULL!	#NULL!	#NULL!	#NULL!		1		1	1	1	1998	1999	2014	40	10	3	0		0	1	3	1	1	4	4	7	9	2	1	3	4	2	2	2	2	3	3	2	3	3	3	3	2	3
6	2	1	#NULL!	#NULL!	#NULL!	#NULL!	#NULL!	#NULL!	#NULL!		1		2	3	2	2014	2014	0	0	0	#NULL!	3	Told it was normal, now referred on for suspected endo	3	1	3	1	1	3	4	7	9	2	1	3	4	1	2	3	2	3	2	3	3	3	3	3	3	4
6	1	1	#NULL!	#NULL!	#NULL!	#NULL!	#NULL!	#NULL!	#NULL!		1		2	1	1	1989	1999	2000	3	0	5	0		0	1	3	1	1	1	4	7	8	2	2	1	1	3	3	3	3	3	3	3	3	3	3	4	4	4
4	2	1	#NULL!	#NULL!	#NULL!	#NULL!	#NULL!	#NULL!	#NULL!		1		1	2	1	1991	1991	2013	10	0	4	0		0	1	3	2	1	4	4	8	8	2	1	3	4	2	3	3	2	3	2	3	2	3	3	3	4	3
6	2	1	#NULL!	#NULL!	#NULL!	#NULL!	#NULL!	#NULL!	#NULL!		1		2	2	1	1990	1993	2010	5	0	4	0		0	1	3	2	1	4	4	7	9	1	1	3	2	2	2	3	3	3	2	2	3	3	3	3	3	3
5	1	#NULL!	#NULL!	#NULL!	1	#NULL!	#NULL!	#NULL!	#NULL!		1		2	1	2	2008	2010	0	0	0	#NULL!	2		0	1	3	2	2	3	3	5	7	#NULL!	#NULL!	3	4	2	3	3	2	3	2	3	3	3	3	4	4	4
5	2	1	#NULL!	#NULL!	#NULL!	#NULL!	#NULL!	#NULL!	#NULL!		1		2	2	2	0	2006	0	0	0	#NULL!	4		2	1	3	1	1	2	3	5	7	2	1	2	3	2	3	3	2	3	3	3	3	3	3	5	4	4
4	2	1	#NULL!	#NULL!	#NULL!	#NULL!	#NULL!	#NULL!	#NULL!		1		2	2	1	1990	2006	2008	2	0	4	0		0	1	3	1	1	3	2	8	9	2	1	3	2	3	3	3	3	3	3	3	3	3	3	5	4	5
4	3	1	#NULL!	#NULL!	#NULL!	#NULL!	#NULL!	#NULL!	#NULL!		1		2	2	1	2005	2006	2006	1	0	3	0		0	1	3	1	1	1	3	6	8	2	1	2	3	2	3	3	3	3	3	3	3	3	3	5	5	5
5	1	1	#NULL!	#NULL!	#NULL!	#NULL!	#NULL!	#NULL!	#NULL!		1		2	3	1	1999	1999	2005	3	0	4	0		0	1	3	1	1	1	4	6	8	2	1	3	2	3	3	3	3	3	3	3	3	3	3	3	2	5
5	3	#NULL!	#NULL!	#NULL!	1	#NULL!	#NULL!	#NULL!	#NULL!		1		2	1	1	2000	2014	2013	2	1	4	0		0	1	3	2	1	4	4	10	10	1	1	3	3	1	1	2	2	3	3	2	2	3	3	3	3	3
5	2	1	#NULL!	#NULL!	#NULL!	#NULL!	#NULL!	#NULL!	#NULL!		1		2	3	1	0	1998	2009	10	5	3	0		0	1	3	2	1	2	3	7	9	1	1	2	3	1	2	3	3	3	2	3	3	3	3	3	1	2
6	3	1	#NULL!	#NULL!	#NULL!	#NULL!	#NULL!	#NULL!	#NULL!		1		2	3	1	2010	2010	2010	2	0	5	0		0	1	3	2	1	3	3	7	9	1	1	3	4	1	1	3	1	1	1	1	1	1	2	3	2	2
4	2	#NULL!	#NULL!	1	#NULL!	#NULL!	#NULL!	#NULL!	#NULL!		1		1	1	1	2015		2013	1	0	5	0		0	2	#NULL!	#NULL!	#NULL!	#NULL!	#NULL!			#NULL!	#NULL!	3	2	2	2	3	3	3	2	2	2	3	3	3	2	2
3	1	1	#NULL!	#NULL!	#NULL!	#NULL!	#NULL!	#NULL!	#NULL!		1		2	2	1	2007		2008	2	0	4	0		0	1	3	2	1	3	4	9	9	1	1	3	2	2	2	2	2	2	2	2	2	2	2	3	3	3
5	4	1	#NULL!	#NULL!	#NULL!	#NULL!	#NULL!	#NULL!	#NULL!		0	African American	2	2	1	2007	2007	2006	1	0	4	0		0	1	3	2	1	4	4	10	10	1	1	4	4	1	2	3	2	2	2	2	2	2	3	2	2	3
5	2	#NULL!	#NULL!	1	#NULL!	#NULL!	#NULL!	#NULL!	1	Seeking Employment	1		1	1	1	1994	1994	17	3	0	4	0		0	1	3	1	1	1	1	2	2	2	2	3	2	1	2	3	3	3	3	3	3	3	3	4	3	4
3	1	#NULL!	#NULL!	1	#NULL!	#NULL!	#NULL!	#NULL!	#NULL!		1		1	1	2	0	2017	0	0	0	#NULL!	1	Endometriosis	0	1	3	1	1	3	2	6	8	2	1	#NULL!	#NULL!	#NULL!	#NULL!	#NULL!	#NULL!	#NULL!	#NULL!	#NULL!	#NULL!	#NULL!	#NULL!	#NULL!	#NULL!	#NULL!
6	2	1	#NULL!	#NULL!	#NULL!	#NULL!	#NULL!	#NULL!	#NULL!		1		1	2	2	1994	1994	0	0	0	#NULL!	0		0	#NULL!	#NULL!	#NULL!	#NULL!	#NULL!	#NULL!			#NULL!	#NULL!	#NULL!	#NULL!	#NULL!	#NULL!	#NULL!	#NULL!	#NULL!	#NULL!	#NULL!	#NULL!	#NULL!	#NULL!	#NULL!	#NULL!	#NULL!
5	2	#NULL!	#NULL!	#NULL!	1	1	#NULL!	#NULL!	#NULL!		1		2	1	1	2004	2006	2016	3	0	5	0		0	2	#NULL!	#NULL!	#NULL!	#NULL!	#NULL!			2	2	3	3	2	3	#NULL!	3	3	#NULL!	2	3	3	3	4	3	4
5	2	#NULL!	1	#NULL!	#NULL!	#NULL!	#NULL!	#NULL!	#NULL!		1		1	5	2	2014	2014	0	0	0	#NULL!	2		3	2	#NULL!	#NULL!	#NULL!	#NULL!	#NULL!			2	2	1	1	2	3	3	3	3	3	3	3	3	3	5	5	5
6	1	1	#NULL!	#NULL!	#NULL!	#NULL!	#NULL!	#NULL!	#NULL!		1		2	3	2	2010	2010	0	0	0	#NULL!	2	Endometriosis & Adenomyosis	1	1	3	1	1	3	3	6	9	1	1	4	5	1	1	2	1	1	1	1	1	1	2	2	2	2
3	1	1	#NULL!	#NULL!	1	1	#NULL!	#NULL!	#NULL!		1		2	1	1	2007	2015	2015	15	10	2	0		0	1	3	2	1	4	4	3	9	1	1	5	2	1	1	2	2	2	2	1	2	2	2	3	1	1
4	1	1	#NULL!	#NULL!	#NULL!	#NULL!	#NULL!	#NULL!	#NULL!		1		2	2	1	1994	1996	2013	7	2	5	0		0	1	3	2	1	3	3	5	7	1	1	5	4	1	2	3	2	3	2	2	2	3	3	3	3	3
6	4	1	#NULL!	#NULL!	#NULL!	#NULL!	#NULL!	#NULL!	1	student	1		1	2	#NULL!	0	0	0	0	0	#NULL!	0		0	#NULL!	#NULL!	#NULL!	#NULL!	#NULL!	#NULL!			#NULL!	#NULL!	#NULL!	#NULL!	#NULL!	#NULL!	#NULL!	#NULL!	#NULL!	#NULL!	#NULL!	#NULL!	#NULL!	#NULL!	#NULL!	#NULL!	#NULL!
6	2	#NULL!	#NULL!	#NULL!	1	#NULL!	#NULL!	#NULL!	#NULL!		1		2	1	1	2009	2016	2016	3	0	3	0		0	1	3	2	1	3	3	7	9	1	1	5	4	1	1	2	1	2	2	1	1	2	2	3	2	2
4	2	1	#NULL!	#NULL!	#NULL!	1	#NULL!	#NULL!	#NULL!		1		1	2	1	1990	1994	1994	2	0	3	0		0	1	3	2	1	2	3	7	9	1	1	4	2	2	2	2	2	3	1	3	2	2	3	4	4	5
5	2	1	#NULL!	#NULL!	#NULL!	#NULL!	#NULL!	#NULL!	#NULL!		1		1	2	2	2015	2015	0	0	0	#NULL!	2	Adhesions	0	1	#NULL!	#NULL!	#NULL!	#NULL!	#NULL!			#NULL!	#NULL!	#NULL!	#NULL!	#NULL!	#NULL!	#NULL!	#NULL!	#NULL!	#NULL!	#NULL!	#NULL!	#NULL!	#NULL!	#NULL!	#NULL!	#NULL!
6	3	1	#NULL!	#NULL!	#NULL!	#NULL!	#NULL!	#NULL!	#NULL!		1		1	3	1	0	1998	2010	7	0	3	0		0	1	3	2	1	4	4	9	8	1	1	3	4	1	3	3	3	3	2	3	3	3	3	4	3	3
5	2	#NULL!	#NULL!	1	#NULL!	#NULL!	#NULL!	#NULL!	1	About to start full-time work in a week after being on maternity leave	2		1	1	2	2006	2007	0	0	0	#NULL!	3	Vaginismus, endometriosis (no laproscopy yet)	3	1	3	1	1	4	4	8	10	2	1	2	2	3	3	3	3	3	3	3	3	3	3	4	4	4
6	2	1	#NULL!	#NULL!	#NULL!	#NULL!	#NULL!	#NULL!	#NULL!		2		1	3	1	1988	2010	2011	3	2	4	0		0	1	2	1	1	1	2	5	3	#NULL!	#NULL!	#NULL!	#NULL!	#NULL!	#NULL!	#NULL!	#NULL!	#NULL!	#NULL!	#NULL!	#NULL!	#NULL!	#NULL!	#NULL!	#NULL!	#NULL!
4	2	1	#NULL!	#NULL!	#NULL!	#NULL!	#NULL!	#NULL!	#NULL!		1		2	1	1	2009	2011	2016	7	3	4	0		0	1	3	2	1	3	4	7	8	2	1	2	4	2	3	3	2	3	3	3	3	3	3	4	5	5
6	2	1	#NULL!	#NULL!	#NULL!	#NULL!	#NULL!	#NULL!	#NULL!		1		2	2	2	2005	2005	0	0	0	#NULL!	5	They very recently said it sounds like endometriosis	0	1	3	1	1	4	4	8	10	2	1	3	4	3	3	3	3	3	3	3	3	3	3	5	5	5
5	2	1	#NULL!	#NULL!	#NULL!	#NULL!	#NULL!	#NULL!	#NULL!		1		2	3	2	0	2008	0	0	0	#NULL!	2	Suspected endometriosis	0	1	3	2	1	3	4	6	8	2	1	2	3	2	2	3	3	3	3	3	3	3	3	3	3	4
4	2	1	#NULL!	1	#NULL!	#NULL!	#NULL!	#NULL!	#NULL!		1		1	3	2	2000	2000	0	0	0	#NULL!	2	Endosalpingiosis	0	1	3	2	1	4	4	8	10	1	1	5	5	1	1	2	2	3	2	1	2	3	3	3	2	2
6	2	1	#NULL!	#NULL!	#NULL!	#NULL!	#NULL!	#NULL!	#NULL!		1		1	2	1	2010	2015	2015	4	2	4	0		0	2	#NULL!	#NULL!	#NULL!	#NULL!	#NULL!	0	0	2	1	2	3	3	3	3	3	3	3	3	3	3	3	4	4	4
4	2	1	1	#NULL!	#NULL!	#NULL!	#NULL!	#NULL!	#NULL!		1		2	1	2	2005	2005	0	0	0	#NULL!	9		8	1	3	2	1	3	4	8	9	1	1	5	2	1	1	1	1	2	2	2	2	2	2	2	2	2
2	1	#NULL!	#NULL!	#NULL!	#NULL!	#NULL!	1	#NULL!	#NULL!		#NULL!		2	#NULL!	1	0	2000	2000	6	0	4	0		0	2	#NULL!	#NULL!	#NULL!	#NULL!	#NULL!			#NULL!	#NULL!	#NULL!	#NULL!	#NULL!	#NULL!	#NULL!	#NULL!	#NULL!	#NULL!	#NULL!	#NULL!	#NULL!	#NULL!	#NULL!	#NULL!	#NULL!
3	1	1	#NULL!	#NULL!	#NULL!	#NULL!	#NULL!	#NULL!	#NULL!		1		2	2	1	2005	2009	2013	4	3	5	0		0	1	3	1	1	3	4	8	10	1	1	3	2	3	3	3	3	3	2	3	3	3	3	3	2	4
4	2	1	#NULL!	#NULL!	#NULL!	#NULL!	#NULL!	#NULL!	#NULL!		1		1	2	1	1992	1997	1999	2	0	4	0		0	1	3	2	1	3	2	10	10	1	1	3	3	1	1	2	2	2	2	1	1	2	3	3	1	1
4	2	1	#NULL!	#NULL!	#NULL!	#NULL!	#NULL!	#NULL!	#NULL!		1		2	1	2	2016	2017	0	0	0	#NULL!	2	N/a	0	1	3	1	1	3	3	6	8	#NULL!	#NULL!	3	4	1	1	2	2	3	2	2	#NULL!	#NULL!	#NULL!	3	2	3
5	2	#NULL!	#NULL!	#NULL!	1	#NULL!	1	#NULL!	#NULL!		1		2	1	1	2007	2008	2013	2	0	3	0		0	1	3	2	1	4	4	6	8	1	1	3	2	1	1	2	2	2	2	2	2	3	3	2	2	1
4	1	1	#NULL!	#NULL!	#NULL!	#NULL!	#NULL!	#NULL!	#NULL!		1		2	2	1	2009	2011	2017	10	0	5	0		0	1	3	2	1	3	3	8	10	1	1	3	1	1	2	2	1	3	2	1	1	2	3	3	3	3
6	2	#NULL!	#NULL!	#NULL!	1	#NULL!	#NULL!	#NULL!	#NULL!		1		2	2	1	2001	2001	2014	6	4	2	0		0	1	3	2	1	4	4	6	9	2	1	3	4	1	1	2	2	3	2	2	3	3	3	3	3	3
2	1	#NULL!	#NULL!	#NULL!	#NULL!	#NULL!	#NULL!	1	#NULL!		1		2	1	1	2012	2013	2016	5	3	2	0		0	1	3	2	1	3	3	7	7	1	1	4	2	2	2	2	2	3	3	2	3	3	3	1	2	2
4	2	1	#NULL!	#NULL!	#NULL!	#NULL!	#NULL!	#NULL!	#NULL!		1		2	2	2	2004	2006	0	0	0	#NULL!	4	PCOS, Suspected Endo & Adenomyosis	1	2	#NULL!	#NULL!	#NULL!	#NULL!	#NULL!			#NULL!	#NULL!	3	1	1	3	3	3	3	3	1	3	3	3	3	2	2
4	2	#NULL!	#NULL!	#NULL!	#NULL!	#NULL!	#NULL!	#NULL!	1	Work from home part-time only due to pain levels.	1		2	#NULL!	1	2014	2014	2014	3	0	4	0		0	1	3	2	1	4	4	6	9	1	1	4	3	1	2	3	3	3	3	3	3	3	3	3	2	3
5	2	#NULL!	#NULL!	1	#NULL!	#NULL!	1	#NULL!	#NULL!		1		1	2	1	1986	1987	2003	7	4	3	0		0	1	3	2	1	4	4	9	10	1	1	5	5	1	1	1	1	1	1	1	1	1	2	2	2	1
2	1	1	#NULL!	#NULL!	#NULL!	#NULL!	#NULL!	#NULL!	#NULL!		1		2	2	1	2002	2002	2012	10	5	4	0		0	1	2	2	2	3	3	7	9	1	2	3	3	1	2	2	2	3	3	2	2	2	3	3	2	3
4	2	#NULL!	1	1	#NULL!	1	#NULL!	#NULL!	#NULL!		2		1	1	#NULL!	0	0	0	0	0	#NULL!	0		0	#NULL!	#NULL!	#NULL!	#NULL!	#NULL!	#NULL!			#NULL!	#NULL!	#NULL!	#NULL!	#NULL!	#NULL!	#NULL!	#NULL!	#NULL!	#NULL!	#NULL!	#NULL!	#NULL!	#NULL!	#NULL!	#NULL!	#NULL!
4	2	1	#NULL!	#NULL!	#NULL!	#NULL!	#NULL!	#NULL!	#NULL!		1		1	2	1	2001	2001	2007	10	2	4	0		0	1	3	1	1	3	4	7	10	2	1	3	2	2	3	2	3	3	3	3	3	3	3	3	2	2
3	2	1	#NULL!	#NULL!	#NULL!	#NULL!	#NULL!	#NULL!	#NULL!		1		1	2	2	2011	2011	0	0	0	#NULL!	10	Transvaginal mesh	3	2	#NULL!	#NULL!	#NULL!	#NULL!	#NULL!			2	2	3	2	1	1	1	1	2	1	1	1	2	2	3	1	2
4	2	1	1	#NULL!	1	#NULL!	#NULL!	#NULL!	#NULL!		1		2	2	1	0		2016	10	0	4	0		0	1	3	2	1	3	3	8	10	1	1	2	4	2	2	2	2	2	2	2	2	2	2	3	1	3
3	2	1	#NULL!	#NULL!	#NULL!	#NULL!	#NULL!	#NULL!	#NULL!		1		2	2	1	2015	2015	2015	3	0	2	0		0	1	2	2	1	2	2	4	7	2	1	4	3	2	2	2	2	3	3	3	3	3	3	3	2	2
4	1	1	#NULL!	#NULL!	#NULL!	#NULL!	#NULL!	#NULL!	#NULL!		1		2	2	1	2008	2008	2007	2	1	4	0		0	1	3	2	1	2	3	7	9	1	1	3	4	1	2	2	2	2	2	2	3	3	3	3	2	2
5	2	#NULL!	#NULL!	1	1	#NULL!	#NULL!	#NULL!	#NULL!		1		1	1	1	2003	2006	2006	4	8	4	0		0	2	#NULL!	#NULL!	#NULL!	#NULL!	#NULL!			#NULL!	#NULL!	#NULL!	#NULL!	#NULL!	#NULL!	#NULL!	#NULL!	#NULL!	#NULL!	#NULL!	#NULL!	#NULL!	#NULL!	#NULL!	#NULL!	#NULL!
6	2	1	#NULL!	#NULL!	1	#NULL!	#NULL!	#NULL!	#NULL!		1		2	2	2	0		0	0	0	#NULL!	10	Highly likely to be endometriosis	2	1	3	2	1	4	4	6	7	2	2	3	2	3	3	3	3	3	3	3	3	3	3	3	2	3
4	2	1	#NULL!	1	#NULL!	#NULL!	#NULL!	#NULL!	#NULL!		1		1	1	1	1996	1997	2012	5	3	5	0		0	1	3	1	1	2	2	3	3	2	2	2	2	3	3	3	3	3	3	3	3	3	3	5	4	4
4	2	#NULL!	#NULL!	1	#NULL!	#NULL!	#NULL!	#NULL!	#NULL!		1		1	1	2	2014	2014	0	0	0	#NULL!	5		0	1	3	1	1	4	2	4	7	2	1	2	2	3	3	3	3	3	3	3	3	3	3	4	3	3
4	2	1	#NULL!	#NULL!	#NULL!	#NULL!	#NULL!	#NULL!	#NULL!		1		2	2	#NULL!	0	0	0	0	0	#NULL!	0		0	#NULL!	#NULL!	#NULL!	#NULL!	#NULL!	#NULL!			#NULL!	#NULL!	#NULL!	#NULL!	#NULL!	#NULL!	#NULL!	#NULL!	#NULL!	#NULL!	#NULL!	#NULL!	#NULL!	#NULL!	#NULL!	#NULL!	#NULL!
5	2	1	#NULL!	#NULL!	#NULL!	#NULL!	#NULL!	#NULL!	#NULL!		1		2	2	#NULL!	0	0	0	0	0	#NULL!	0		0	#NULL!	#NULL!	#NULL!	#NULL!	#NULL!	#NULL!			#NULL!	#NULL!	#NULL!	#NULL!	#NULL!	#NULL!	#NULL!	#NULL!	#NULL!	#NULL!	#NULL!	#NULL!	#NULL!	#NULL!	#NULL!	#NULL!	#NULL!
5	2	1	#NULL!	#NULL!	#NULL!	#NULL!	#NULL!	#NULL!	#NULL!		1		1	3	1	2014	2014	2014	2	0	3	0		0	2	#NULL!	#NULL!	#NULL!	#NULL!	#NULL!			1	1	3	2	2	3	3	3	3	3	3	3	3	3	3	4	3
3	2	#NULL!	#NULL!	1	#NULL!	#NULL!	#NULL!	#NULL!	#NULL!		1		1	2	#NULL!	0	0	0	0	0	#NULL!	0		0	#NULL!	#NULL!	#NULL!	#NULL!	#NULL!	#NULL!			#NULL!	#NULL!	#NULL!	#NULL!	#NULL!	#NULL!	#NULL!	#NULL!	#NULL!	#NULL!	#NULL!	#NULL!	#NULL!	#NULL!	#NULL!	#NULL!	#NULL!
5	2	1	#NULL!	#NULL!	#NULL!	#NULL!	#NULL!	#NULL!	#NULL!		1		1	1	1	2013	2013	2014	1	1	3	0		0	1	3	1	1	2	2	8	10	2	1	3	4	1	1	2	1	2	3	2	2	2	3	2	2	2
3	2	#NULL!	#NULL!	#NULL!	#NULL!	#NULL!	1	1	#NULL!		1		2	#NULL!	1	1996	2006	2009	8	2	3	0		0	1	2	2	1	4	4	10	10	1	1	5	3	1	3	2	3	3	1	1	1	1	3	5	1	1
5	1	1	#NULL!	#NULL!	#NULL!	#NULL!	#NULL!	#NULL!	#NULL!		1		2	3	2	1994	2008	0	0	0	#NULL!	1	Vaginismus	5	2	#NULL!	#NULL!	#NULL!	#NULL!	#NULL!			2	2	4	4	3	2	3	2	3	3	3	3	3	3	5	4	5
5	2	1	#NULL!	#NULL!	#NULL!	#NULL!	#NULL!	#NULL!	#NULL!		1		2	2	2	1999	2001	0	0	0	#NULL!	6	Suspected endo	0	1	3	2	1	2	4	7	7	2	1	3	1	3	3	3	#NULL!	3	3	3	3	3	3	3	3	#NULL!
4	2	#NULL!	#NULL!	1	1	1	1	#NULL!	#NULL!		0	Sri Lankan	2	1	1	2008	2008	2008	2	0	4	0		0	1	3	2	1	4	3	8	10	2	2	3	4	1	2	2	1	2	2	2	1	2	2	2	2	2
3	2	1	#NULL!	#NULL!	#NULL!	#NULL!	#NULL!	#NULL!	#NULL!		1		2	2	1	2014	2013	2014	6	1	1	0		0	1	3	2	1	4	4	7	10	1	1	5	3	1	2	3	3	3	2	1	2	3	2	2	2	3
5	2	1	#NULL!	#NULL!	#NULL!	#NULL!	#NULL!	#NULL!	#NULL!		2		2	2	1	2008	2013	2014	6	5	4	0		0	1	3	2	2	2	4	6	8	2	2	2	3	2	3	2	2	3	3	2	3	3	3	1	1	1
6	2	#NULL!	1	#NULL!	#NULL!	#NULL!	#NULL!	#NULL!	#NULL!		1		1	3	1	2000	2008	2008	3	0	4	0		0	1	3	2	1	4	4	7	9	2	1	4	1	3	3	3	3	3	3	3	3	3	3	3	3	3
4	3	1	#NULL!	#NULL!	#NULL!	#NULL!	#NULL!	#NULL!	#NULL!		1		1	3	1	2014	2014	2015	3	0	5	0		0	1	2	1	1	2	3	6	8	2	1	4	2	1	2	3	2	3	2	1	2	2	2	3	3	3
5	1	#NULL!	#NULL!	#NULL!	#NULL!	1	#NULL!	#NULL!	#NULL!		1		2	2	1	2003	2007	2014	6	0	4	0		0	1	3	2	1	4	4	8	10	1	1	3	3	1	2	1	1	2	1	1	2	2	3	2	1	2
5	1	#NULL!	#NULL!	#NULL!	1	#NULL!	1	#NULL!	#NULL!		1		2	1	1	2008	2007	2009	4	1	5	0		0	2	#NULL!	#NULL!	#NULL!	#NULL!	#NULL!			1	#NULL!	4	1	1	2	2	2	2	2	2	2	3	3	3	2	2
4	2	1	#NULL!	#NULL!	#NULL!	#NULL!	#NULL!	#NULL!	#NULL!		1		2	2	1	0	13	2010	2	2	5	0		0	1	3	2	1	4	4	8	8	1	1	4	3	2	2	3	2	3	3	1	2	2	3	1	1	1
4	2	1	#NULL!	#NULL!	#NULL!	#NULL!	#NULL!	#NULL!	#NULL!		1		1	2	1	1996	1996	2011	5	1	3	0		0	1	3	2	1	3	4	8	8	#NULL!	#NULL!	4	5	1	3	3	3	3	3	3	3	3	3	2	3	3
2	2	#NULL!	#NULL!	#NULL!	#NULL!	#NULL!	1	#NULL!	#NULL!		1		2	1	1	1990	2000	2000	3	1	4	0		0	1	3	2	1	4	4	10	9	1	1	4	3	1	1	2	2	3	2	2	3	3	3	2	1	2
4	2	1	#NULL!	#NULL!	#NULL!	#NULL!	#NULL!	#NULL!	#NULL!		1		2	2	#NULL!	0	0	0	0	0	#NULL!	0		0	#NULL!	#NULL!	#NULL!	#NULL!	#NULL!	#NULL!			#NULL!	#NULL!	#NULL!	#NULL!	#NULL!	#NULL!	#NULL!	#NULL!	#NULL!	#NULL!	#NULL!	#NULL!	#NULL!	#NULL!	#NULL!	#NULL!	#NULL!
4	1	1	#NULL!	#NULL!	#NULL!	#NULL!	#NULL!	#NULL!	#NULL!		1		2	2	1	2006	2015	2015	4	0	5	0		0	2	#NULL!	#NULL!	#NULL!	#NULL!	#NULL!			1	1	3	1	3	3	3	2	3	2	3	3	3	3	5	3	5
6	2	1	#NULL!	#NULL!	#NULL!	#NULL!	#NULL!	#NULL!	#NULL!		1		2	2	1	0	2012	2016	4	4	2	0		0	1	3	2	1	2	2	4	8	1	1	2	1	2	2	3	3	3	3	3	3	3	3	4	5	5
6	1	1	#NULL!	#NULL!	#NULL!	#NULL!	#NULL!	#NULL!	#NULL!		1		2	2	1	0	18	2013	6	0	2	0		0	1	2	1	1	2	2	3	5	2	2	1	3	3	3	3	3	3	3	3	3	3	3	5	4	5
4	3	1	#NULL!	#NULL!	#NULL!	#NULL!	#NULL!	#NULL!	#NULL!		1		2	2	1	2011	2012	2012	3	0	2	0		0	1	3	2	1	2	4	7	8	1	1	3	3	3	3	3	3	3	3	3	3	3	3	5	3	4
3	1	#NULL!	#NULL!	#NULL!	1	#NULL!	#NULL!	#NULL!	#NULL!		0	Pakistani	2	1	2	2016	2014	0	0	0	#NULL!	3	Suspected endometriosis	0	1	3	2	1	4	4	8	9	2	1	2	4	2	2	2	2	2	2	2	2	3	3	4	4	4
3	3	#NULL!	#NULL!	#NULL!	1	#NULL!	#NULL!	#NULL!	#NULL!		0	European	2	1	1	0	2014	2015	7	2	4	0		0	1	3	2	1	3	3	5	7	1	1	4	2	2	#NULL!	3	2	3	2	2	3	3	3	3	3	3
3	2	1	#NULL!	#NULL!	#NULL!	#NULL!	#NULL!	#NULL!	#NULL!		1		2	2	1	0	2012	2016	1	1	2	0		0	1	3	2	1	3	3	8	10	2	1	3	3	1	2	2	2	3	3	3	3	3	3	2	2	3
5	2	#NULL!	#NULL!	1	#NULL!	#NULL!	#NULL!	#NULL!	#NULL!		1		1	2	1	1992	1992	1993	2	0	5	0		0	1	2	1	1	2	2	7	10	2	2	3	4	2	3	3	2	2	3	2	2	3	3	3	2	3
5	2	1	#NULL!	#NULL!	#NULL!	#NULL!	#NULL!	#NULL!	#NULL!		1		2	2	2	2016	2016	0	0	0	#NULL!	11		0	1	3	2	1	4	4	7	9	2	1	3	5	2	2	3	3	3	3	3	3	3	3	3	1	3
5	2	1	#NULL!	#NULL!	#NULL!	#NULL!	#NULL!	#NULL!	#NULL!		1		2	3	1	0	2006	2006	1	0	4	0		0	1	2	1	2	3	3	7	10	2	2	2	3	3	3	3	3	3	3	3	3	3	3	5	5	5
6	2	1	#NULL!	#NULL!	1	1	#NULL!	#NULL!	#NULL!		1		2	3	1	2014	2014	2016	5	2	2	0		0	1	3	2	1	4	4	9	9	1	1	2	3	1	2	3	3	3	3	3	3	3	3	3	1	2
5	3	1	#NULL!	#NULL!	#NULL!	#NULL!	#NULL!	#NULL!	#NULL!		1		2	2	1	2005	2005	2010	3	2	3	0		0	1	3	1	1	3	4	7	8	2	1	4	3	1	2	3	3	3	3	3	3	3	3	4	4	4
5	1	1	#NULL!	#NULL!	1	#NULL!	#NULL!	#NULL!	#NULL!		1		2	1	1	2008	2014	2017	4	2	2	0		0	1	3	1	1	3	3	4	7	2	2	2	3	1	3	3	3	3	2	3	3	3	3	3	3	1
6	2	1	#NULL!	#NULL!	#NULL!	#NULL!	#NULL!	#NULL!	#NULL!		1		2	2	1	2011	2014	2015	4	0	4	0		0	1	3	2	1	4	4	6	8	1	1	2	3	2	2	2	2	2	2	3	3	3	3	3	2	2
4	3	1	#NULL!	#NULL!	#NULL!	#NULL!	#NULL!	#NULL!	#NULL!		1		2	3	1	2010	2011	2013	5	0	3	0		0	1	3	2	1	2	4	7	10	1	1	3	3	1	2	3	2	3	2	3	3	3	3	4	3	4
3	2	#NULL!	#NULL!	#NULL!	1	#NULL!	#NULL!	#NULL!	#NULL!		1		2	1	1	2007	2008	2015	16	2	5	0		0	1	3	2	1	3	4	8	10	1	1	2	1	3	3	3	3	3	3	3	3	3	3	5	5	5
4	1	1	#NULL!	#NULL!	#NULL!	#NULL!	#NULL!	#NULL!	#NULL!		3		1	2	2	0		0	0	0	#NULL!	2	no diagnosis	0	1	3	2	1	3	3	8	8	2	1	3	1	3	3	1	2	2	1	3	3	3	1	3	3	3
6	1	1	#NULL!	#NULL!	#NULL!	#NULL!	#NULL!	#NULL!	1	Only work part-time now because of CPP symptoms.	1		2	2	2	2008	2008	0	0	0	#NULL!	3	Interstitial Cystitis later revised to Painful Bladder Syndrome. Chronic Pelvic Pain with Central Sensitisation.	2	1	3	1	1	1	4	6	6	2	1	4	2	1	1	2	1	2	2	2	3	3	3	1	1	1
6	2	1	#NULL!	#NULL!	#NULL!	#NULL!	#NULL!	#NULL!	#NULL!		1		1	2	2	1995	2009	0	0	0	#NULL!	3	suspected endometriosis	4	1	3	2	1	4	4	6	8	2	1	2	3	3	3	3	3	3	3	3	3	3	3	5	4	4
5	2	1	#NULL!	#NULL!	#NULL!	#NULL!	#NULL!	#NULL!	#NULL!		1		2	2	2	2006	2010	0	0	0	#NULL!	4	Polycysitic ovaries	0	1	3	1	1	3	4	7	10	2	2	4	4	2	3	3	2	3	3	3	3	3	3	3	3	5
5	2	1	#NULL!	1	#NULL!	#NULL!	#NULL!	#NULL!	#NULL!		1		1	3	2	2000	2003	0	0	0	#NULL!	10	Suspected endo	10	1	3	1	1	2	4	8	9	2	1	4	4	2	2	2	3	3	3	3	3	3	3	3	2	2
5	2	1	#NULL!	#NULL!	#NULL!	#NULL!	#NULL!	#NULL!	#NULL!		1		1	2	1	2012	2012	2014	4	0	4	0		0	1	#NULL!	#NULL!	#NULL!	#NULL!	#NULL!			#NULL!	#NULL!	#NULL!	#NULL!	#NULL!	#NULL!	#NULL!	#NULL!	#NULL!	#NULL!	#NULL!	#NULL!	#NULL!	#NULL!	#NULL!	#NULL!	#NULL!
3	5	#NULL!	#NULL!	#NULL!	#NULL!	1	#NULL!	#NULL!	#NULL!		6		2	1	2	2000	2002	0	0	0	#NULL!	8		0	2	#NULL!	#NULL!	#NULL!	#NULL!	#NULL!			#NULL!	#NULL!	1	3	2	2	2	2	2	2	2	2	2	2	3	3	3
6	2	#NULL!	#NULL!	#NULL!	#NULL!	#NULL!	1	#NULL!	#NULL!		1		2	1	1	2014	2014	2014	8	0	1	0		0	2	#NULL!	#NULL!	#NULL!	#NULL!	#NULL!			2	1	1	3	2	2	2	2	1	1	2	1	1	1	1	1	1
5	1	#NULL!	#NULL!	#NULL!	1	#NULL!	#NULL!	#NULL!	#NULL!		0	Australian	2	1	1	0	2014	2015	1	0	2	0		0	1	3	1	1	2	3	5	8	2	2	3	3	1	2	2	3	3	3	2	3	3	3	3	2	3
5	2	1	#NULL!	#NULL!	#NULL!	#NULL!	#NULL!	#NULL!	#NULL!		1		2	2	2	2012	2012	0	0	0	#NULL!	4	Dispareunia and Crohn's disease (extreme pain with opening vowels)	2	2	#NULL!	#NULL!	#NULL!	#NULL!	#NULL!			2	2	5	1	2	3	3	3	3	3	3	3	3	3	3	2	3
5	2	#NULL!	1	#NULL!	#NULL!	#NULL!	#NULL!	#NULL!	#NULL!		1		1	3	1	1995	1996	2002	7	3	4	0		0	1	3	2	1	2	2	4	8	1	1	3	2	2	3	3	3	3	3	3	3	3	3	3	1	4
[truncated: 125 more columns]
